# Supplementary material for: catena-Poly[[(1,10-phenanthroline-κ2 N,N′)copper(I)]-μ-thiocyanato-κ2 N:S-[(1,10-phenanthroline-κ2 N,N′)copper(I)]-μ-cyanido-κ2 N:C]
Source: Acta Crystallogr Sect E Struct Rep Online. 2008 Nov 20;64(Pt 12):m1577. doi: 10.1107/S1600536808037744 (PMC2959958; doi:10.1107/S1600536808037744)
Supplement: Supplementary file 1 [file e-64-m1577-sup1.cif]

##############################################################################
###                                                                        ###
###        Electronic paper (Acta Crystallographica Section E)             ###
###                                                                        ###
##############################################################################
#                                                                            #
# This CIF contains the data in a paper accepted for publication in Acta     #
# Crystallographica Section E. It conforms to the requirements of Notes      #
# for Authors for Section E, and has been peer reviewed under the auspices   #
# of the IUCr Commission on Journals.                                        #
#                                                                            #
# Full details of the Crystallographic Information File format               #
# are given in the paper "The Crystallographic Information File (CIF):       #
# a New Standard Archive File for Crystallography" by S. R. Hall, F. H.      #
# Allen and I. D. Brown [Acta Cryst. (1991), A47, 655-685].                  #
#                                                                            #
# The current version of the core CIF dictionary is obtainable from          #
# ftp://ftp.iucr.org/pub/cif_core.dic. The current version number is 2.4.    #
#                                                                            #
# Software is freely available for graphical display of the structure(s) in  #
# this CIF.  For information consult the CIF home page http://www.iucr.org/  #
# cif/home.html                                                              #
#                                                                            #
# This file may be used for bona fide research purposes within the           #
# scientific community so long as proper attribution is given to the journal # 
# article from which it was obtained.                                        #
#                                                                            #
##############################################################################
                                             
data_I
_audit_creation_method     SHELXL97
_chemical_name_systematic
;
catena-Poly[[(1,10-phenanthroline-\k^2^N,N')copper(I)]-\m-thiocyanato-\k^2^N:S-
[(1,10-phenanthroline-\k^2^N,N')copper(I)]-\m-cyanido-\k^2^N:C]
;
_chemical_name_common     ?
_chemical_formula_moiety     'C26 H16 Cu2 N6 S'
_chemical_formula_sum     'C26 H16 Cu2 N6 S'
_chemical_formula_iupac     '[Cu2 (CN) (NCS) (C12 H8 N2)2 ]'
_chemical_formula_weight     571.59
_chemical_melting_point     ?
_symmetry_cell_setting     monoclinic
_symmetry_space_group_name_H-M     'P 21/n'
_symmetry_space_group_name_hall     '-P 2yn'
loop_
    _symmetry_equiv_pos_as_xyz
    'x, y, z'
    '-x+1/2, y+1/2, -z+1/2'
    '-x, -y, -z'
    'x-1/2, -y-1/2, z-1/2'
_cell_length_a     13.046(7)
_cell_length_b     13.470(7)
_cell_length_c     13.538(7)
_cell_angle_alpha     90.00
_cell_angle_beta     90.044(9)
_cell_angle_gamma     90.00
_cell_volume     2379(2)
_cell_formula_units_Z     4
_cell_measurement_reflns_used     2103
_cell_measurement_theta_min     2.1670
_cell_measurement_theta_max     27.4603
_cell_measurement_temperature     293(2)
_exptl_crystal_description     Prism
_exptl_crystal_colour     Red
_exptl_crystal_size_max     0.30
_exptl_crystal_size_mid     0.15
_exptl_crystal_size_min     0.12
_exptl_crystal_density_diffrn     1.596
_exptl_crystal_density_meas     ?
_exptl_crystal_density_method     'not measured'
_exptl_crystal_F_000     1152
_exptl_absorpt_coefficient_mu     1.903
_exptl_absorpt_correction_type     multi-scan
_exptl_absorpt_process_details     'SADABS (Sheldrick, 1996)'
_exptl_absorpt_correction_T_min     0.5991
_exptl_absorpt_correction_T_max     0.8038
_exptl_special_details
;
;
_diffrn_ambient_temperature     293(2)
_diffrn_radiation_type     MoK\a
_diffrn_radiation_wavelength     0.71073
_diffrn_radiation_source     'fine-focus sealed tube'
_diffrn_radiation_monochromator     graphite
_diffrn_measurement_device_type     'Bruker SMART CCD'
_diffrn_measurement_method     CCD_Profile_fitting
_diffrn_detector_area_resol_mean     13.6612
_diffrn_reflns_number     15496
_diffrn_reflns_av_R_equivalents     0.0808
_diffrn_reflns_av_sigmaI/netI     0.0766
_diffrn_reflns_theta_min     2.17
_diffrn_reflns_theta_max     27.45
_diffrn_reflns_theta_full     27.45
_diffrn_measured_fraction_theta_max     0.963
_diffrn_measured_fraction_theta_full     0.913
_diffrn_reflns_limit_h_min     -15
_diffrn_reflns_limit_h_max     16
_diffrn_reflns_limit_k_min     -17
_diffrn_reflns_limit_k_max     15
_diffrn_reflns_limit_l_min     -17
_diffrn_reflns_limit_l_max     17
_diffrn_standards_number     ?
_diffrn_standards_interval_count     ?
_diffrn_standards_interval_time     ?
_diffrn_standards_decay_%     ?
_refine_special_details
;
Refinement of <i>F</i>^2^ against ALL reflections. The weighted <i>R</i>-factor
<i>wR</i> and goodness of fit <i>S</i> are based on <i>F</i>^2^, conventional
<i>R</i>-factors <i>R</i> are based on <i>F</i>, with <i>F</i> set to zero for
negative <i>F</i>^2^. The threshold expression of <i>F</i>^2^ >
\s(<i>F</i>^2^) is used only for calculating <i>R</i>-factors(gt) <i>etc</i>.
and is not relevant to the choice of reflections for refinement.
<i>R</i>-factors based on <i>F</i>^2^ are statistically about twice as large
as those based on <i>F</i>, and <i>R</i>- factors based on ALL data will be
even larger.
;
_reflns_number_total     4959
_reflns_number_gt     3662
_reflns_threshold_expression     I>2\s(I)
_refine_ls_structure_factor_coef     Fsqd
_refine_ls_matrix_type     full
_refine_ls_R_factor_all     0.0816
_refine_ls_R_factor_gt     0.0608
_refine_ls_wR_factor_gt     0.1477
_refine_ls_wR_factor_ref     0.1643
_refine_ls_goodness_of_fit_ref     1.003
_refine_ls_restrained_S_all     1.003
_refine_ls_number_reflns     4959
_refine_ls_number_parameters     316
_refine_ls_number_restraints     0
_refine_ls_hydrogen_treatment     constr
_refine_ls_weighting_scheme     calc
_refine_ls_weighting_details
         'calc w=1/[\s^2^(Fo^2^)+(0.0669P)^2^+0.4979P] where P=(Fo^2^+2Fc^2^)/3'
_atom_sites_solution_hydrogens     geom
_atom_sites_solution_primary     direct
_atom_sites_solution_secondary     difmap
_refine_ls_shift/su_max     0.001
_refine_ls_shift/su_mean     0.000
_refine_diff_density_max     0.468
_refine_diff_density_min     -0.572
_refine_ls_extinction_method     none
_refine_ls_extinction_coef     ?
_refine_ls_abs_structure_Flack     ?
loop_
    _atom_type_symbol
    _atom_type_description
    _atom_type_scat_dispersion_real
    _atom_type_scat_dispersion_imag
    _atom_type_scat_source
    'C' 'C' 0.0033 0.0016
                         'International Tables Vol C Tables 4.2.6.8 and 6.1.1.4'
    'H' 'H' 0.0000 0.0000
                         'International Tables Vol C Tables 4.2.6.8 and 6.1.1.4'
    'N' 'N' 0.0061 0.0033
                         'International Tables Vol C Tables 4.2.6.8 and 6.1.1.4'
    'S' 'S' 0.1246 0.1234
                         'International Tables Vol C Tables 4.2.6.8 and 6.1.1.4'
    'Cu' 'Cu' 0.3201 1.2651
                         'International Tables Vol C Tables 4.2.6.8 and 6.1.1.4'
_computing_data_collection     'SMART (Bruker, 1997)'
_computing_cell_refinement     'SAINT (Bruker, 1997)'
_computing_data_reduction     'SAINT (Bruker, 1997)'
_computing_structure_solution     'SHELXS97 (Sheldrick, 2008)'
_computing_structure_refinement     'SHELXL97 (Sheldrick, 2008)'
_computing_molecular_graphics     'SHELXTL (Sheldrick, 2008)'
_computing_publication_material     'SHELXTL (Sheldrick, 2008)'
loop_
    _atom_site_type_symbol
    _atom_site_label
    _atom_site_fract_x
    _atom_site_fract_y
    _atom_site_fract_z
    _atom_site_U_iso_or_equiv
    _atom_site_adp_type
    _atom_site_calc_flag
    _atom_site_refinement_flags
    _atom_site_occupancy
    _atom_site_disorder_assembly
    _atom_site_disorder_group
    Cu Cu1 0.08441(4) 0.73813(3) 0.04132(4) 0.06012(19) Uani d . 1 . .
    Cu Cu2 0.45032(3) 0.76203(3) -0.04863(3) 0.05589(18) Uani d . 1 . .
    C C1 0.3089(3) 0.7520(2) -0.0233(3) 0.0502(8) Uani d . 1 . .
    N N2 0.5019(2) 0.8164(2) -0.1747(2) 0.0623(7) Uani d . 1 . .
    N N3 -0.0405(2) 0.73312(19) -0.0551(2) 0.0557(7) Uani d . 1 . .
    N N4 0.0024(2) 0.86301(19) 0.0898(2) 0.0524(6) Uani d . 1 . .
    N N5 0.54334(18) 0.8232(2) 0.06500(19) 0.0501(6) Uani d . 1 . .
    N N6 0.5591(2) 0.64667(19) -0.02813(19) 0.0515(6) Uani d . 1 . .
    N N1 0.2232(2) 0.74724(19) -0.0059(2) 0.0619(8) Uani d . 1 . .
    C C2 0.5338(2) 0.8478(2) -0.2473(2) 0.0505(7) Uani d . 1 . .
    C C3 -0.0636(3) 0.6686(3) -0.1262(3) 0.0712(10) Uani d . 1 . .
    H H3A -0.0226 0.6125 -0.1325 0.085 Uiso calc R 1 . .
    C C4 -0.1433(4) 0.6793(3) -0.1905(4) 0.0901(14) Uani d . 1 . .
    H H4A -0.1549 0.6324 -0.2397 0.108 Uiso calc R 1 . .
    C C5 -0.2064(4) 0.7608(3) -0.1815(4) 0.0854(15) Uani d . 1 . .
    H H5A -0.2610 0.7697 -0.2248 0.103 Uiso calc R 1 . .
    C C6 -0.1878(2) 0.8295(2) -0.1071(3) 0.0609(9) Uani d . 1 . .
    C C7 -0.2500(3) 0.9176(3) -0.0924(3) 0.0709(10) Uani d . 1 . .
    H H7A -0.3060 0.9296 -0.1333 0.085 Uiso calc R 1 . .
    C C8 -0.2269(3) 0.9819(3) -0.0200(3) 0.0662(10) Uani d . 1 . .
    H H8A -0.2675 1.0380 -0.0119 0.079 Uiso calc R 1 . .
    C C9 -0.1417(2) 0.9670(2) 0.0451(3) 0.0523(7) Uani d . 1 . .
    C C10 -0.1156(3) 1.0327(2) 0.1207(3) 0.0597(9) Uani d . 1 . .
    H H10A -0.1545 1.0896 0.1311 0.072 Uiso calc R 1 . .
    C C11 -0.0333(3) 1.0133(3) 0.1790(3) 0.0682(10) Uani d . 1 . .
    H H11A -0.0155 1.0563 0.2299 0.082 Uiso calc R 1 . .
    C C12 0.0254(3) 0.9263(3) 0.1610(2) 0.0625(9) Uani d . 1 . .
    H H12A 0.0820 0.9135 0.2008 0.075 Uiso calc R 1 . .
    C C13 -0.0798(2) 0.8824(2) 0.0330(2) 0.0473(7) Uani d . 1 . .
    C C14 -0.1038(2) 0.8128(2) -0.0458(2) 0.0502(7) Uani d . 1 . .
    C C15 0.5371(3) 0.9102(3) 0.1122(3) 0.0639(9) Uani d . 1 . .
    H H15A 0.4849 0.9536 0.0943 0.077 Uiso calc R 1 . .
    C C16 0.6044(3) 0.9392(3) 0.1865(3) 0.0747(10) Uani d . 1 . .
    H H16A 0.5968 1.0008 0.2167 0.090 Uiso calc R 1 . .
    C C17 0.6812(3) 0.8776(3) 0.2149(3) 0.0733(10) Uani d . 1 . .
    H H17A 0.7253 0.8954 0.2659 0.088 Uiso calc R 1 . .
    C C18 0.6929(3) 0.7856(3) 0.1653(3) 0.0559(8) Uani d . 1 . .
    C C19 0.7759(3) 0.7185(3) 0.1877(3) 0.0692(10) Uani d . 1 . .
    H H19A 0.8219 0.7332 0.2382 0.083 Uiso calc R 1 . .
    C C20 0.7865(3) 0.6345(3) 0.1351(3) 0.0696(10) Uani d . 1 . .
    H H20A 0.8424 0.5937 0.1478 0.084 Uiso calc R 1 . .
    C C21 0.7157(2) 0.6058(2) 0.0611(3) 0.0581(8) Uani d . 1 . .
    C C22 0.7226(3) 0.5174(3) 0.0063(3) 0.0743(12) Uani d . 1 . .
    H H22A 0.7770 0.4740 0.0168 0.089 Uiso calc R 1 . .
    C C23 0.6491(3) 0.4955(3) -0.0622(3) 0.0783(12) Uani d . 1 . .
    H H23A 0.6530 0.4370 -0.0985 0.094 Uiso calc R 1 . .
    C C24 0.5680(3) 0.5616(3) -0.0775(3) 0.0641(9) Uani d . 1 . .
    H H24A 0.5182 0.5455 -0.1240 0.077 Uiso calc R 1 . .
    C C25 0.6313(2) 0.6691(2) 0.0399(2) 0.0471(7) Uani d . 1 . .
    C C26 0.6224(3) 0.7617(2) 0.0929(2) 0.0468(7) Uani d . 1 . .
    S S1 0.58145(8) 0.89734(6) -0.34839(7) 0.0644(3) Uani d . 1 . .
loop_
    _atom_site_aniso_label
    _atom_site_aniso_U_11
    _atom_site_aniso_U_22
    _atom_site_aniso_U_33
    _atom_site_aniso_U_12
    _atom_site_aniso_U_13
    _atom_site_aniso_U_23
    Cu1 0.0442(3) 0.0592(3) 0.0770(4) 0.01178(17) 0.0058(2) 0.00483(19)
    Cu2 0.0407(3) 0.0623(3) 0.0646(3) 0.00543(17) -0.0032(2) 0.00538(18)
    C1 0.0387(17) 0.0418(15) 0.070(2) 0.0058(12) 0.0049(15) 0.0057(13)
    N2 0.0498(15) 0.0711(19) 0.0659(18) -0.0020(14) -0.0025(13) 0.0112(15)
    N3 0.0468(16) 0.0429(14) 0.077(2) 0.0043(11) 0.0045(15) -0.0008(12)
    N4 0.0538(14) 0.0452(13) 0.0582(15) 0.0046(12) 0.0092(12) 0.0053(12)
    N5 0.0421(13) 0.0504(14) 0.0577(15) 0.0087(11) 0.0024(11) -0.0010(12)
    N6 0.0503(14) 0.0457(14) 0.0584(15) 0.0028(11) 0.0049(12) 0.0001(12)
    N1 0.0516(19) 0.0502(16) 0.084(2) 0.0083(12) 0.0027(16) 0.0065(14)
    C2 0.0389(14) 0.0447(16) 0.068(2) 0.0002(13) -0.0035(14) -0.0008(14)
    C3 0.061(2) 0.056(2) 0.097(3) 0.0088(17) -0.003(2) -0.023(2)
    C4 0.084(3) 0.067(3) 0.119(4) 0.008(2) -0.017(3) -0.036(3)
    C5 0.060(3) 0.069(3) 0.127(4) 0.0007(19) -0.027(3) -0.022(2)
    C6 0.0396(15) 0.0487(17) 0.094(3) -0.0007(14) -0.0049(16) -0.0069(17)
    C7 0.0495(18) 0.0507(19) 0.113(3) 0.0065(16) -0.0176(19) -0.005(2)
    C8 0.0518(19) 0.0413(17) 0.106(3) 0.0098(15) -0.0004(19) 0.0024(18)
    C9 0.0471(16) 0.0394(15) 0.071(2) 0.0027(13) 0.0081(15) 0.0049(14)
    C10 0.067(2) 0.0431(17) 0.069(2) 0.0091(15) 0.0118(18) 0.0027(15)
    C11 0.089(3) 0.056(2) 0.060(2) 0.006(2) 0.004(2) 0.0001(16)
    C12 0.071(2) 0.060(2) 0.0563(19) 0.0092(18) -0.0005(16) 0.0008(16)
    C13 0.0384(14) 0.0383(15) 0.0653(18) 0.0014(12) 0.0091(13) 0.0044(13)
    C14 0.0395(14) 0.0389(15) 0.072(2) 0.0000(12) 0.0074(14) 0.0024(14)
    C15 0.0590(19) 0.060(2) 0.072(2) 0.0170(17) 0.0047(17) -0.0110(17)
    C16 0.078(2) 0.074(2) 0.072(2) 0.011(2) -0.001(2) -0.023(2)
    C17 0.071(2) 0.085(3) 0.065(2) -0.006(2) -0.0035(18) -0.016(2)
    C18 0.0430(17) 0.066(2) 0.0590(19) -0.0033(16) -0.0031(14) 0.0115(17)
    C19 0.049(2) 0.086(3) 0.072(2) 0.003(2) -0.0150(17) 0.017(2)
    C20 0.0497(18) 0.073(2) 0.086(3) 0.0160(18) -0.0044(18) 0.030(2)
    C21 0.0468(17) 0.0500(18) 0.077(2) 0.0118(14) 0.0091(16) 0.0149(16)
    C22 0.072(3) 0.052(2) 0.099(3) 0.0215(19) 0.020(2) 0.013(2)
    C23 0.092(3) 0.047(2) 0.097(3) 0.012(2) 0.021(3) -0.005(2)
    C24 0.075(2) 0.0519(18) 0.065(2) 0.0020(17) 0.0054(17) -0.0055(16)
    C25 0.0397(14) 0.0446(15) 0.0570(17) 0.0076(12) 0.0079(13) 0.0080(13)
    C26 0.0429(17) 0.0476(16) 0.0500(17) 0.0051(12) 0.0054(14) 0.0045(12)
    S1 0.0725(6) 0.0491(5) 0.0717(6) -0.0137(4) 0.0150(5) -0.0022(4)
_geom_special_details
;
All e.s.d.'s (except the e.s.d. in the dihedral angle between two l.s. planes)
are estimated using the full covariance matrix. The cell e.s.d.'s are taken
into account individually in the estimation of e.s.d.'s in distances, angles
and torsion angles; correlations between e.s.d.'s in cell parameters are only
used when they are defined by crystal symmetry. An approximate (isotropic)
treatment of cell e.s.d.'s is used for estimating e.s.d.'s involving l.s.
planes.
;
loop_
    _geom_bond_atom_site_label_1
    _geom_bond_atom_site_label_2
    _geom_bond_site_symmetry_2
    _geom_bond_distance
    _geom_bond_publ_flag
    Cu1 N1 . 1.924(3) ?
    Cu1 N3 . 2.089(3) ?
    Cu1 N4 . 2.099(3) ?
    Cu1 S1 4_576 2.3581(13) ?
    Cu2 C1 . 1.882(3) ?
    Cu2 N2 . 1.976(3) ?
    Cu2 N6 . 2.123(3) ?
    Cu2 N5 . 2.125(3) ?
    C1 N1 . 1.145(5) ?
    N2 C2 . 1.148(4) ?
    N3 C3 . 1.331(5) ?
    N3 C14 . 1.360(4) ?
    N4 C12 . 1.322(4) ?
    N4 C13 . 1.345(4) ?
    N5 C15 . 1.336(4) ?
    N5 C26 . 1.376(4) ?
    N6 C24 . 1.331(4) ?
    N6 C25 . 1.351(4) ?
    C2 S1 . 1.645(3) ?
    C3 C4 . 1.363(6) ?
    C3 H3A . 0.9300 ?
    C4 C5 . 1.377(6) ?
    C4 H4A . 0.9300 ?
    C5 C6 . 1.390(6) ?
    C5 H5A . 0.9300 ?
    C6 C14 . 1.392(5) ?
    C6 C7 . 1.452(5) ?
    C7 C8 . 1.341(5) ?
    C7 H7A . 0.9300 ?
    C8 C9 . 1.433(5) ?
    C8 H8A . 0.9300 ?
    C9 C10 . 1.395(5) ?
    C9 C13 . 1.406(4) ?
    C10 C11 . 1.358(5) ?
    C10 H10A . 0.9300 ?
    C11 C12 . 1.420(5) ?
    C11 H11A . 0.9300 ?
    C12 H12A . 0.9300 ?
    C13 C14 . 1.454(5) ?
    C15 C16 . 1.391(5) ?
    C15 H15A . 0.9300 ?
    C16 C17 . 1.356(6) ?
    C16 H16A . 0.9300 ?
    C17 C18 . 1.417(5) ?
    C17 H17A . 0.9300 ?
    C18 C26 . 1.382(5) ?
    C18 C19 . 1.443(5) ?
    C19 C20 . 1.343(6) ?
    C19 H19A . 0.9300 ?
    C20 C21 . 1.416(5) ?
    C20 H20A . 0.9300 ?
    C21 C22 . 1.406(5) ?
    C21 C25 . 1.421(4) ?
    C22 C23 . 1.366(6) ?
    C22 H22A . 0.9300 ?
    C23 C24 . 1.399(5) ?
    C23 H23A . 0.9300 ?
    C24 H24A . 0.9300 ?
    C25 C26 . 1.444(4) ?
    S1 Cu1 4_675 2.3581(13) ?
loop_
    _geom_angle_atom_site_label_1
    _geom_angle_atom_site_label_2
    _geom_angle_atom_site_label_3
    _geom_angle_site_symmetry_1
    _geom_angle_site_symmetry_3
    _geom_angle
    _geom_angle_publ_flag
    N1 Cu1 N3 . . 121.90(14) ?
    N1 Cu1 N4 . . 122.18(11) ?
    N3 Cu1 N4 . . 79.83(11) ?
    N1 Cu1 S1 . 4_576 105.99(9) ?
    N3 Cu1 S1 . 4_576 110.96(8) ?
    N4 Cu1 S1 . 4_576 114.43(8) ?
    C1 Cu2 N2 . . 121.25(14) ?
    C1 Cu2 N6 . . 125.39(12) ?
    N2 Cu2 N6 . . 98.99(11) ?
    C1 Cu2 N5 . . 117.10(13) ?
    N2 Cu2 N5 . . 106.65(12) ?
    N6 Cu2 N5 . . 78.93(11) ?
    N1 C1 Cu2 . . 178.3(4) ?
    C2 N2 Cu2 . . 178.7(3) ?
    C3 N3 C14 . . 116.5(3) ?
    C3 N3 Cu1 . . 130.5(2) ?
    C14 N3 Cu1 . . 112.9(2) ?
    C12 N4 C13 . . 118.2(3) ?
    C12 N4 Cu1 . . 129.0(2) ?
    C13 N4 Cu1 . . 112.6(2) ?
    C15 N5 C26 . . 116.2(3) ?
    C15 N5 Cu2 . . 130.6(2) ?
    C26 N5 Cu2 . . 113.1(2) ?
    C24 N6 C25 . . 118.3(3) ?
    C24 N6 Cu2 . . 128.5(3) ?
    C25 N6 Cu2 . . 113.0(2) ?
    C1 N1 Cu1 . . 172.5(4) ?
    N2 C2 S1 . . 177.3(3) ?
    N3 C3 C4 . . 124.4(4) ?
    N3 C3 H3A . . 117.8 ?
    C4 C3 H3A . . 117.8 ?
    C3 C4 C5 . . 118.9(4) ?
    C3 C4 H4A . . 120.5 ?
    C5 C4 H4A . . 120.5 ?
    C4 C5 C6 . . 119.4(4) ?
    C4 C5 H5A . . 120.3 ?
    C6 C5 H5A . . 120.3 ?
    C14 C6 C5 . . 117.5(3) ?
    C14 C6 C7 . . 119.4(3) ?
    C5 C6 C7 . . 123.1(4) ?
    C8 C7 C6 . . 120.1(3) ?
    C8 C7 H7A . . 119.9 ?
    C6 C7 H7A . . 119.9 ?
    C7 C8 C9 . . 122.2(3) ?
    C7 C8 H8A . . 118.9 ?
    C9 C8 H8A . . 118.9 ?
    C10 C9 C13 . . 117.4(3) ?
    C10 C9 C8 . . 123.4(3) ?
    C13 C9 C8 . . 119.1(3) ?
    C11 C10 C9 . . 119.7(3) ?
    C11 C10 H10A . . 120.1 ?
    C9 C10 H10A . . 120.1 ?
    C10 C11 C12 . . 119.1(3) ?
    C10 C11 H11A . . 120.5 ?
    C12 C11 H11A . . 120.5 ?
    N4 C12 C11 . . 122.4(3) ?
    N4 C12 H12A . . 118.8 ?
    C11 C12 H12A . . 118.8 ?
    N4 C13 C9 . . 123.2(3) ?
    N4 C13 C14 . . 117.7(3) ?
    C9 C13 C14 . . 119.0(3) ?
    N3 C14 C6 . . 123.4(3) ?
    N3 C14 C13 . . 116.6(3) ?
    C6 C14 C13 . . 120.1(3) ?
    N5 C15 C16 . . 123.6(3) ?
    N5 C15 H15A . . 118.2 ?
    C16 C15 H15A . . 118.2 ?
    C17 C16 C15 . . 119.9(4) ?
    C17 C16 H16A . . 120.1 ?
    C15 C16 H16A . . 120.1 ?
    C16 C17 C18 . . 118.8(4) ?
    C16 C17 H17A . . 120.6 ?
    C18 C17 H17A . . 120.6 ?
    C26 C18 C17 . . 117.9(3) ?
    C26 C18 C19 . . 120.1(4) ?
    C17 C18 C19 . . 122.0(4) ?
    C20 C19 C18 . . 119.6(4) ?
    C20 C19 H19A . . 120.2 ?
    C18 C19 H19A . . 120.2 ?
    C19 C20 C21 . . 122.5(3) ?
    C19 C20 H20A . . 118.7 ?
    C21 C20 H20A . . 118.7 ?
    C22 C21 C20 . . 124.2(3) ?
    C22 C21 C25 . . 116.8(4) ?
    C20 C21 C25 . . 118.9(3) ?
    C23 C22 C21 . . 119.7(3) ?
    C23 C22 H22A . . 120.1 ?
    C21 C22 H22A . . 120.1 ?
    C22 C23 C24 . . 119.5(4) ?
    C22 C23 H23A . . 120.2 ?
    C24 C23 H23A . . 120.2 ?
    N6 C24 C23 . . 122.7(4) ?
    N6 C24 H24A . . 118.7 ?
    C23 C24 H24A . . 118.7 ?
    N6 C25 C21 . . 122.9(3) ?
    N6 C25 C26 . . 118.4(3) ?
    C21 C25 C26 . . 118.7(3) ?
    N5 C26 C18 . . 123.6(3) ?
    N5 C26 C25 . . 116.4(3) ?
    C18 C26 C25 . . 120.0(3) ?
    C2 S1 Cu1 . 4_675 102.69(12) ?
loop_
    _geom_torsion_atom_site_label_1
    _geom_torsion_atom_site_label_2
    _geom_torsion_atom_site_label_3
    _geom_torsion_atom_site_label_4
    _geom_torsion_site_symmetry_1
    _geom_torsion_site_symmetry_2
    _geom_torsion_site_symmetry_3
    _geom_torsion_site_symmetry_4
    _geom_torsion
    _geom_torsion_publ_flag
    N2 Cu2 C1 N1 . . . . -122(11) ?
    N6 Cu2 C1 N1 . . . . 107(11) ?
    N5 Cu2 C1 N1 . . . . 11(11) ?
    C1 Cu2 N2 C2 . . . .  18E1(10)
                                  ?
    N6 Cu2 N2 C2 . . . . -41(13) ?
    N5 Cu2 N2 C2 . . . . 40(13) ?
    N1 Cu1 N3 C3 . . . . 59.4(4) ?
    N4 Cu1 N3 C3 . . . . -178.9(3) ?
    S1 Cu1 N3 C3 4_576 . . . -66.5(3) ?
    N1 Cu1 N3 C14 . . . . -116.3(2) ?
    N4 Cu1 N3 C14 . . . . 5.5(2) ?
    S1 Cu1 N3 C14 4_576 . . . 117.9(2) ?
    N1 Cu1 N4 C12 . . . . -58.1(3) ?
    N3 Cu1 N4 C12 . . . . -179.6(3) ?
    S1 Cu1 N4 C12 4_576 . . . 71.9(3) ?
    N1 Cu1 N4 C13 . . . . 116.1(2) ?
    N3 Cu1 N4 C13 . . . . -5.3(2) ?
    S1 Cu1 N4 C13 4_576 . . . -113.87(19) ?
    C1 Cu2 N5 C15 . . . . -55.7(3) ?
    N2 Cu2 N5 C15 . . . . 83.8(3) ?
    N6 Cu2 N5 C15 . . . . -180.0(3) ?
    C1 Cu2 N5 C26 . . . . 124.4(2) ?
    N2 Cu2 N5 C26 . . . . -96.0(2) ?
    N6 Cu2 N5 C26 . . . . 0.2(2) ?
    C1 Cu2 N6 C24 . . . . 67.3(3) ?
    N2 Cu2 N6 C24 . . . . -71.8(3) ?
    N5 Cu2 N6 C24 . . . . -177.2(3) ?
    C1 Cu2 N6 C25 . . . . -117.6(2) ?
    N2 Cu2 N6 C25 . . . . 103.2(2) ?
    N5 Cu2 N6 C25 . . . . -2.1(2) ?
    Cu2 C1 N1 Cu1 . . . . -39(13) ?
    N3 Cu1 N1 C1 . . . . -177(2) ?
    N4 Cu1 N1 C1 . . . . 85(2) ?
    S1 Cu1 N1 C1 4_576 . . . -49(2) ?
    Cu2 N2 C2 S1 . . . . -66(17) ?
    C14 N3 C3 C4 . . . . 2.1(6) ?
    Cu1 N3 C3 C4 . . . . -173.4(3) ?
    N3 C3 C4 C5 . . . . -1.3(8) ?
    C3 C4 C5 C6 . . . . -0.3(8) ?
    C4 C5 C6 C14 . . . . 1.1(7) ?
    C4 C5 C6 C7 . . . . 179.7(4) ?
    C14 C6 C7 C8 . . . . -0.4(6) ?
    C5 C6 C7 C8 . . . . -179.0(4) ?
    C6 C7 C8 C9 . . . . -0.2(6) ?
    C7 C8 C9 C10 . . . . 179.7(4) ?
    C7 C8 C9 C13 . . . . 0.2(5) ?
    C13 C9 C10 C11 . . . . -0.1(5) ?
    C8 C9 C10 C11 . . . . -179.7(3) ?
    C9 C10 C11 C12 . . . . 0.6(5) ?
    C13 N4 C12 C11 . . . . -0.2(5) ?
    Cu1 N4 C12 C11 . . . . 173.8(2) ?
    C10 C11 C12 N4 . . . . -0.4(5) ?
    C12 N4 C13 C9 . . . . 0.6(4) ?
    Cu1 N4 C13 C9 . . . . -174.3(2) ?
    C12 N4 C13 C14 . . . . 179.4(3) ?
    Cu1 N4 C13 C14 . . . . 4.5(3) ?
    C10 C9 C13 N4 . . . . -0.5(4) ?
    C8 C9 C13 N4 . . . . 179.1(3) ?
    C10 C9 C13 C14 . . . . -179.2(3) ?
    C8 C9 C13 C14 . . . . 0.3(4) ?
    C3 N3 C14 C6 . . . . -1.2(5) ?
    Cu1 N3 C14 C6 . . . . 175.1(3) ?
    C3 N3 C14 C13 . . . . 178.9(3) ?
    Cu1 N3 C14 C13 . . . . -4.8(4) ?
    C5 C6 C14 N3 . . . . -0.3(5) ?
    C7 C6 C14 N3 . . . . -179.0(3) ?
    C5 C6 C14 C13 . . . . 179.6(4) ?
    C7 C6 C14 C13 . . . . 0.9(5) ?
    N4 C13 C14 N3 . . . . 0.2(4) ?
    C9 C13 C14 N3 . . . . 179.0(3) ?
    N4 C13 C14 C6 . . . . -179.7(3) ?
    C9 C13 C14 C6 . . . . -0.9(4) ?
    C26 N5 C15 C16 . . . . -0.8(5) ?
    Cu2 N5 C15 C16 . . . . 179.4(3) ?
    N5 C15 C16 C17 . . . . -0.3(6) ?
    C15 C16 C17 C18 . . . . 2.0(6) ?
    C16 C17 C18 C26 . . . . -2.6(5) ?
    C16 C17 C18 C19 . . . . 176.6(4) ?
    C26 C18 C19 C20 . . . . 2.5(5) ?
    C17 C18 C19 C20 . . . . -176.7(4) ?
    C18 C19 C20 C21 . . . . -3.5(6) ?
    C19 C20 C21 C22 . . . . -178.3(4) ?
    C19 C20 C21 C25 . . . . 1.4(5) ?
    C20 C21 C22 C23 . . . . 178.7(3) ?
    C25 C21 C22 C23 . . . . -0.9(5) ?
    C21 C22 C23 C24 . . . . 0.3(6) ?
    C25 N6 C24 C23 . . . . -0.6(5) ?
    Cu2 N6 C24 C23 . . . . 174.2(3) ?
    C22 C23 C24 N6 . . . . 0.5(6) ?
    C24 N6 C25 C21 . . . . -0.2(4) ?
    Cu2 N6 C25 C21 . . . . -175.7(2) ?
    C24 N6 C25 C26 . . . . 179.4(3) ?
    Cu2 N6 C25 C26 . . . . 3.9(3) ?
    C22 C21 C25 N6 . . . . 0.9(5) ?
    C20 C21 C25 N6 . . . . -178.7(3) ?
    C22 C21 C25 C26 . . . . -178.7(3) ?
    C20 C21 C25 C26 . . . . 1.7(4) ?
    C15 N5 C26 C18 . . . . 0.1(5) ?
    Cu2 N5 C26 C18 . . . . 180.0(2) ?
    C15 N5 C26 C25 . . . . -178.1(3) ?
    Cu2 N5 C26 C25 . . . . 1.8(3) ?
    C17 C18 C26 N5 . . . . 1.6(5) ?
    C19 C18 C26 N5 . . . . -177.7(3) ?
    C17 C18 C26 C25 . . . . 179.7(3) ?
    C19 C18 C26 C25 . . . . 0.5(5) ?
    N6 C25 C26 N5 . . . . -3.8(4) ?
    C21 C25 C26 N5 . . . . 175.8(3) ?
    N6 C25 C26 C18 . . . . 177.9(3) ?
    C21 C25 C26 C18 . . . . -2.5(4) ?
    N2 C2 S1 Cu1 . . . 4_675 163(6) ?
data_New_Global_Publ_Block
_journal_date_recd_electronic     2008-10-13
_journal_date_accepted     2008-11-14
_journal_name_full     'Acta Crystallographica, Section E'
_journal_year     2008
_journal_volume     64
_journal_issue     12
_journal_page_first     m1577
_journal_page_last     m1577
_journal_paper_category     QM
_journal_coeditor_code     BT2813
_publ_contact_author_name     'Dong-Sheng Li'
_publ_contact_author_address
;
College of Mechanical& Material Engineering, Three Gorges University, Yichang
 443002, People's Republic of China
;
_publ_contact_author_email     'lidongsheng1@126.com'
_publ_contact_author_fax     '86-717-6397516'
_publ_contact_author_phone     '86-717-6397516'
_publ_section_title
;\
catena-Poly[[(1,10-phenanthroline-\k^2^N,N')copper(I)]-\m-thiocyanato-\k^2^N:S-\
[(1,10-phenanthroline-\k^2^N,N')copper(I)]-\m-cyanido-\k^2^N:C]
;
loop_
    _publ_author_name
    _publ_author_footnote
    _publ_author_address
    'Zhao, Jun' .
;
College of Mechanical and Material Engineering, Three Gorges University,
Yichang 443002, People's Republic of China
;
    'Dong, Wen-Wen' .
;
College of Mechanical and Material Engineering, Three Gorges University,
Yichang 443002, People's Republic of China
;
    'Li, Dong-Sheng' .
;
College of Mechanical and Material Engineering, Three Gorges University,
Yichang 443002, People's Republic of China
;
    'Ke, Xi-Jun' .
;
College of Mechanical and Material Engineering, Three Gorges University,
Yichang 443002, People's Republic of China
;
_publ_section_synopsis     .
