# Supplementary material for: catena-Poly[[(1,10-phenanthroline-κ2 N,N′)copper(I)]-μ-thiocyanato-κ2 N:S-[(1,10-phenanthroline-κ2 N,N′)copper(I)]-μ-cyanido-κ2 N:C]
Source: Acta Crystallogr Sect E Struct Rep Online. 2008 Nov 20;64(Pt 12):m1577. doi: 10.1107/S1600536808037744 (PMC2959958; doi:10.1107/S1600536808037744)
Supplement: Supplementary file 2 [file e-64-m1577-Isup2.hkl]

# 
# h,k,l, Fc-squared, Fo-squared, sigma(Fo-squared) and status flag 
# 
data_I
_shelx_title ' z in P2(1)/n' 
_shelx_refln_list_code          4 
_shelx_F_calc_maximum      192.94 
_exptl_crystal_F_000      1152.00 
_reflns_d_resolution_high  0.7709 
 
loop_ 
 _symmetry_equiv_pos_as_xyz 
 'x, y, z' 
 '-x+1/2, y+1/2, -z+1/2' 
 '-x, -y, -z' 
 'x-1/2, -y-1/2, z-1/2' 
 
_cell_length_a    13.0459 
_cell_length_b    13.4704 
_cell_length_c    13.5382 
_cell_angle_alpha  90.000 
_cell_angle_beta   90.044 
_cell_angle_gamma  90.000 
 
_shelx_F_squared_multiplier     1.000 
 
loop_ 
 _refln_index_h 
 _refln_index_k 
 _refln_index_l 
 _refln_F_squared_calc 
 _refln_F_squared_meas 
 _refln_F_squared_sigma 
 _refln_observed_status 
   2   0   0    29656.12    26627.17    387.98 o 
   4   0   0     1859.76     1811.91     92.01 o 
   6   0   0    16252.56    12988.52    502.55 o 
   8   0   0     7505.57     6597.00    180.41 o 
  10   0   0       93.31       76.50      8.70 o 
  12   0   0      140.43      138.16     27.15 o 
  14   0   0       52.15       54.12     18.88 o 
  16   0   0        7.69       20.24     11.42 o 
   2   1   0     4028.75     3738.84     95.08 o 
   3   1   0     1111.46     1171.65     32.09 o 
   4   1   0     2889.93     2770.78     50.68 o 
   5   1   0      443.17      370.19     11.19 o 
   6   1   0     5168.29     4381.23    104.87 o 
   7   1   0      697.66      553.27     17.91 o 
   8   1   0     6018.16     5085.92    123.69 o 
   9   1   0      343.15      337.04     11.52 o 
  10   1   0      615.45      550.43     18.09 o 
  11   1   0      146.26      129.27     13.80 o 
  12   1   0      307.71      341.85     36.98 o 
  13   1   0       24.06       26.39      7.84 o 
  14   1   0     1329.36     1397.56    169.07 o 
  15   1   0       12.26        9.18      3.68 o 
  16   1   0      508.52      484.90     69.21 o 
   1   2   0     1387.77     1438.85     35.56 o 
   2   2   0    11482.68    11845.69    179.96 o 
   3   2   0     1893.59     1860.44     39.72 o 
   4   2   0       62.02       54.60      2.86 o 
   5   2   0       93.09       98.35      6.06 o 
   6   2   0     4473.42     3920.89     86.04 o 
   7   2   0      249.28      224.98      8.38 o 
   8   2   0     7801.40     7174.97    204.45 o 
   9   2   0      957.46      899.26     28.75 o 
  10   2   0       11.63       10.02      2.53 o 
  11   2   0       43.69       52.29      5.51 o 
  12   2   0      123.80      129.16     19.03 o 
  13   2   0      545.74      562.49     30.66 o 
  14   2   0        7.98        4.75      3.43 o 
  15   2   0        2.07        3.69      5.35 o 
  16   2   0        2.35        0.30      7.37 o 
   1   3   0    21659.44    24834.65    311.36 o 
   2   3   0     4996.18     5196.86     61.12 o 
   3   3   0       70.25       84.41      6.69 o 
   4   3   0     4842.96     4406.56     78.66 o 
   5   3   0      912.82     1075.98     19.76 o 
   6   3   0    14662.12    15753.75    506.52 o 
   7   3   0      640.91      560.32     11.05 o 
   8   3   0     5202.86     5040.59    190.56 o 
   9   3   0      239.09      233.54     14.86 o 
  10   3   0      560.65      514.49     19.28 o 
  11   3   0      511.76      507.79     20.98 o 
  12   3   0       90.86      113.29     19.65 o 
  13   3   0       10.08        7.91      4.67 o 
  14   3   0     1078.35     1112.58    112.33 o 
  15   3   0       20.80       16.30      6.01 o 
  16   3   0      486.56      449.37    100.38 o 
   0   4   0    26646.76    30272.01   2061.97 o 
   1   4   0      354.58      324.71      7.67 o 
   2   4   0       68.49       59.52      4.66 o 
   3   4   0       60.33       66.18      6.82 o 
   4   4   0      238.48      293.25      9.15 o 
   5   4   0       21.91       26.38      2.90 o 
   6   4   0     3531.04     3327.35     71.69 o 
   7   4   0       41.96       47.20      5.68 o 
   8   4   0     1425.18     1275.53     32.68 o 
   9   4   0      642.70      637.40     28.95 o 
  10   4   0      346.39      321.54     21.01 o 
  11   4   0      312.63      316.26     21.12 o 
  12   4   0      306.54      281.21     34.36 o 
  13   4   0      167.79      136.73     28.64 o 
  14   4   0       10.78        6.76      4.26 o 
  15   4   0       18.30       14.22     17.65 o 
  16   4   0       13.91       19.82      6.97 o 
   1   5   0     1741.19     2039.86     44.89 o 
   2   5   0     1436.51     1499.63     21.63 o 
   3   5   0     4789.54     5728.58     71.44 o 
   4   5   0        5.25        5.16      4.37 o 
   5   5   0      337.17      361.22     11.24 o 
   6   5   0     5410.87     5639.29     71.24 o 
   7   5   0      276.67      329.61     17.23 o 
   8   5   0     7879.25     8189.45     99.95 o 
   9   5   0      376.54      358.97     21.23 o 
  10   5   0      757.89      721.46     37.46 o 
  11   5   0       43.90       55.49      6.45 o 
  12   5   0      376.24      374.97     42.83 o 
  13   5   0        0.36        6.61      4.45 o 
  14   5   0      980.84     1106.15     38.44 o 
  15   5   0       23.83       25.39      6.78 o 
  16   5   0      314.72      315.25    113.36 o 
   0   6   0    18669.25    20039.21    899.53 o 
   1   6   0      180.70      188.45      8.60 o 
   2   6   0     2740.55     2536.13     51.20 o 
   3   6   0     1085.37     1198.31     24.01 o 
   4   6   0        2.01        1.75      2.72 o 
   5   6   0     1097.16     1244.44     25.81 o 
   6   6   0     9181.29    10154.21    163.01 o 
   7   6   0      658.54      689.82     19.87 o 
   8   6   0     3322.67     3360.36    103.44 o 
   9   6   0      321.78      324.63     28.49 o 
  10   6   0        4.98       17.78      4.56 o 
  11   6   0        5.74       14.68      4.78 o 
  12   6   0       67.04       62.69      9.11 o 
  13   6   0        2.10       12.84      5.77 o 
  14   6   0        1.26        3.69      6.22 o 
  15   6   0       79.40       83.40     18.74 o 
   1   7   0     9588.42    11048.26    261.84 o 
   2   7   0     1914.07     2049.87     47.19 o 
   3   7   0      178.81      179.75      9.62 o 
   4   7   0      201.72      232.88     11.24 o 
   5   7   0      102.01       99.71      7.66 o 
   6   7   0     2853.10     3079.22     61.30 o 
   7   7   0      994.51     1006.65     47.21 o 
   8   7   0     4204.08     4275.31    156.10 o 
   9   7   0      178.19      190.56     17.73 o 
  10   7   0      546.95      592.29     68.48 o 
  11   7   0       63.70       53.01      6.49 o 
  12   7   0       89.76      103.65     30.43 o 
  13   7   0       28.68       48.93     14.87 o 
  14   7   0      865.53     1028.90     46.12 o 
  15   7   0       17.33       14.35      4.68 o 
   0   8   0    14858.60    16306.60    185.73 o 
   1   8   0      814.15      813.16     26.07 o 
   2   8   0      508.21      428.28     13.80 o 
   3   8   0     1532.08     1674.69     58.72 o 
   4   8   0       17.00       30.31      6.32 o 
   5   8   0       10.84       13.14     10.63 o 
   6   8   0     2352.58     2525.64     65.54 o 
   7   8   0     1624.75     1715.18     58.39 o 
   8   8   0     1564.16     1663.98    109.53 o 
   9   8   0     1411.79     1610.55     76.65 o 
  10   8   0       12.23       10.41     10.72 o 
  11   8   0      179.34      213.09     38.51 o 
  12   8   0        0.12       -2.13      4.94 o 
  13   8   0       46.87       59.57     15.63 o 
  14   8   0       48.84       60.24     27.58 o 
  15   8   0      117.02      152.28     52.33 o 
   1   9   0     4261.04     4658.32     93.68 o 
   2   9   0       10.02        1.87      4.08 o 
   3   9   0       25.55       26.73      3.41 o 
   4   9   0        8.08        3.52      3.48 o 
   5   9   0      937.58      938.53     33.88 o 
   6   9   0     2102.72     2251.62     44.57 o 
   7   9   0     1103.40     1140.26     65.39 o 
   8   9   0     1155.65     1220.84    120.93 o 
   9   9   0      291.28      324.67     63.59 o 
  10   9   0       12.57       23.15      7.10 o 
  11   9   0       18.42       28.06     11.77 o 
  12   9   0      167.58      170.63     22.14 o 
  13   9   0        3.14        9.27      4.97 o 
  14   9   0      279.08      336.21     33.40 o 
   0  10   0     2837.61     2981.97     77.39 o 
   1  10   0       54.15       44.88      8.50 o 
   2  10   0     1027.89      950.92     30.15 o 
   3  10   0      233.51      252.79     15.90 o 
   4  10   0        7.73        9.42      3.47 o 
   5  10   0      899.63      853.34     39.74 o 
   6  10   0      239.44      246.92     17.98 o 
   7  10   0      718.54      711.85     57.90 o 
   8  10   0      272.08      226.67     22.67 o 
   9  10   0      600.01      632.84     56.45 o 
  10  10   0       30.15       52.06     19.24 o 
  11  10   0      103.12      132.09     27.41 o 
  12  10   0       54.91       53.25     15.07 o 
  13  10   0       10.26        2.82      6.90 o 
   1  11   0      601.12      656.40     31.19 o 
   2  11   0       42.45       39.36      4.95 o 
   3  11   0      135.10      109.73     13.37 o 
   4  11   0      106.68      102.05      8.65 o 
   5  11   0        6.10        1.33      3.22 o 
   6  11   0      646.37      600.82     51.59 o 
   7  11   0      468.71      512.42     87.66 o 
   8  11   0      176.07      195.20     64.62 o 
   9  11   0       22.58        4.94     10.00 o 
  10  11   0       19.39       27.14     12.61 o 
  11  11   0       28.61       37.08      9.70 o 
  12  11   0        1.12       12.77      6.73 o 
  13  11   0       40.78       15.17      7.01 o 
   0  12   0     3029.48     3200.35    247.79 o 
   1  12   0       16.33        6.60      2.87 o 
   2  12   0      328.24      320.84     34.66 o 
   3  12   0      389.41      328.81     33.52 o 
   4  12   0        2.31        4.82      3.75 o 
   5  12   0      499.40      424.70     63.87 o 
   6  12   0      211.69      224.73     31.45 o 
   7  12   0      296.46      283.32     55.87 o 
   8  12   0      250.02      228.58     47.97 o 
   9  12   0       57.72       62.87     22.10 o 
  10  12   0       47.71       42.59     12.96 o 
  11  12   0        8.67       15.21     11.05 o 
  12  12   0       23.10       36.79     11.93 o 
   1  13   0      893.83      863.23    100.67 o 
   2  13   0       33.43       26.09      3.88 o 
   3  13   0       52.10       49.36      8.17 o 
   4  13   0       71.69       67.57     11.70 o 
   5  13   0      241.33      255.12     39.92 o 
   6  13   0       89.16       67.10     20.67 o 
   7  13   0      299.78      288.34     71.53 o 
   8  13   0      249.93      259.04     67.62 o 
   9  13   0       70.36       44.44     23.23 o 
  10  13   0       15.99       10.93     16.29 o 
  11  13   0       31.64       23.42      7.75 o 
   0  14   0     1207.82     1034.69    124.09 o 
   1  14   0       36.56       37.32      6.15 o 
   2  14   0       28.22       18.38      4.67 o 
   3  14   0        7.12        8.27      5.07 o 
   4  14   0      266.50      212.88     35.31 o 
   5  14   0        0.14       13.52      6.52 o 
   6  14   0      259.09      243.81     41.07 o 
   7  14   0      125.96      142.31     42.38 o 
   8  14   0       11.55       -0.04     11.55 o 
   9  14   0       80.94       93.24     16.87 o 
  10  14   0       20.76       17.36     13.79 o 
   1  15   0     1205.62     1088.24     65.76 o 
   2  15   0        5.76        4.15      4.98 o 
   3  15   0      373.67      294.12     39.92 o 
   4  15   0       25.04       18.74      6.92 o 
   5  15   0      127.34      194.16     77.24 o 
   6  15   0      121.07      129.18     49.04 o 
   7  15   0      264.11      278.33     52.12 o 
   8  15   0       82.60       52.21     10.07 o 
   0  16   0       44.04        8.07     17.36 o 
   1  16   0       13.69        7.27      6.20 o 
   2  16   0        1.91        4.30     11.05 o 
   3  16   0       83.72       67.32     22.05 o 
   4  16   0        6.52       23.02      7.22 o 
   5  16   0        1.73        3.94      8.59 o 
   6  16   0        1.34        5.45      6.85 o 
   1  17   0      204.20      156.33     19.98 o 
   2  17   0       35.34       28.43     12.17 o 
   3  17   0       20.41        7.79     15.16 o 
 -15   0   1       33.95       34.78     21.03 o 
  -9   0   1     2099.62     2023.28     39.99 o 
  -3   0   1       87.86      121.51     21.39 o 
  -1   0   1      119.12      124.40      9.94 o 
  15   0   1      388.25      357.46    149.76 o 
 -16   1   1        4.91       12.72      5.20 o 
 -15   1   1       57.91       57.63     14.16 o 
 -14   1   1      220.11      207.80     32.72 o 
 -13   1   1      156.77      144.76     18.75 o 
 -12   1   1        6.09        9.44      3.80 o 
 -11   1   1     1091.09     1076.47     39.74 o 
 -10   1   1       12.53        9.85      3.27 o 
  -9   1   1     1869.18     1650.25     24.51 o 
  -8   1   1      938.88      824.36     18.42 o 
  -4   1   1      110.91      104.01     14.01 o 
  -3   1   1       56.57       97.24      5.68 o 
  -2   1   1      474.44      488.45     14.39 o 
  -1   1   1     5622.09     5521.84    115.00 o 
   7   1   1      465.96      373.40     31.04 o 
   8   1   1      475.24      512.70     13.10 o 
   9   1   1     1888.14     1653.39     32.46 o 
  10   1   1       37.17       35.98      4.21 o 
  11   1   1      675.92      603.85     28.79 o 
  12   1   1       42.10       37.15      4.22 o 
  13   1   1      323.66      345.38     47.27 o 
  14   1   1       74.65       76.10     17.27 o 
  15   1   1        2.00        6.24      5.74 o 
  16   1   1       23.67       12.34      4.69 o 
 -16   2   1       61.01       56.29     20.94 o 
 -15   2   1        0.61       11.73     14.28 o 
 -14   2   1        1.04        9.89      5.17 o 
 -13   2   1     2126.54     2145.09    124.48 o 
 -12   2   1      176.86      150.70     24.84 o 
 -11   2   1     3860.25     3940.34     71.35 o 
  -9   2   1     1475.82     1314.59     71.23 o 
  -8   2   1     1204.53     1109.97     37.86 o 
  -6   2   1      894.91      833.25     28.08 o 
  -4   2   1      725.23      630.40     20.97 o 
  -3   2   1      247.50      169.41      5.38 o 
  -1   2   1      100.89      134.66      6.43 o 
   0   2   1      492.21      502.52     25.44 o 
   6   2   1      909.63      860.53     25.55 o 
   7   2   1      437.86      500.81     21.87 o 
   8   2   1      948.28      929.40     27.58 o 
  10   2   1      138.78      129.76     11.94 o 
  11   2   1     2669.50     2760.33    135.44 o 
  12   2   1       41.23       36.87      5.95 o 
  13   2   1      680.71      802.81     98.21 o 
  14   2   1       15.66        9.86      6.37 o 
  15   2   1      251.06      236.21     57.45 o 
  16   2   1        1.84       14.93      8.93 o 
 -16   3   1        3.82        6.13      8.52 o 
 -15   3   1       49.40       30.46      9.69 o 
 -14   3   1      381.65      376.18     42.23 o 
 -13   3   1       53.78       57.86      6.41 o 
 -12   3   1       17.53       16.86      4.64 o 
 -11   3   1      514.28      523.48     28.03 o 
 -10   3   1      109.20      136.55     15.21 o 
  -9   3   1      680.84      663.12     31.89 o 
  -8   3   1       15.19       45.27      6.49 o 
  -7   3   1      258.46      266.79     30.07 o 
  -5   3   1    15986.97    15732.44    316.92 o 
  -4   3   1       49.89       54.94      4.07 o 
  -3   3   1     6949.33     7147.13    157.16 o 
  -2   3   1      172.96      247.92     10.55 o 
  -1   3   1    16542.77    18129.18    235.90 o 
   0   3   1       96.88       97.01      4.70 o 
   1   3   1    15978.49    17762.60    595.69 o 
   3   3   1     8689.94     7776.66    123.82 o 
   5   3   1    15104.06    14008.37    286.00 o 
   6   3   1      193.49      147.50     33.42 o 
   7   3   1       68.59       67.74      6.42 o 
   8   3   1        3.69       20.09      6.93 o 
  10   3   1        1.12       10.91      4.12 o 
  11   3   1     1281.80     1273.59     71.63 o 
  12   3   1       65.28       66.77      8.60 o 
  13   3   1      104.36      124.24     24.80 o 
  14   3   1       39.01       24.72      7.12 o 
  15   3   1       14.99        6.51      4.88 o 
  16   3   1       22.66       16.85      8.37 o 
 -16   4   1        0.42        5.85      9.00 o 
 -15   4   1        0.35        3.23      9.32 o 
 -14   4   1        1.97        0.17      4.20 o 
 -13   4   1      725.89      718.74     72.26 o 
 -12   4   1      130.93      126.82     14.34 o 
 -11   4   1      588.65      590.22     41.83 o 
 -10   4   1      151.62      154.92     15.27 o 
  -9   4   1      686.12      605.95     24.14 o 
  -8   4   1        9.00       11.07      4.09 o 
  -4   4   1        8.99        3.87      2.36 o 
  -2   4   1       14.50       10.63      2.48 o 
   0   4   1      570.90      659.51     10.08 o 
   3   4   1      622.36      849.66     30.33 o 
   5   4   1      192.82      170.12      8.38 o 
   6   4   1        5.66       12.83      5.02 o 
   7   4   1       52.89       55.22      5.54 o 
   8   4   1       48.53       65.59      7.33 o 
  10   4   1        3.22        5.09      2.32 o 
  11   4   1      475.79      505.19     30.53 o 
  12   4   1       27.45       25.59      5.44 o 
  13   4   1      411.49      442.66     45.49 o 
  14   4   1       23.38       25.36      7.81 o 
  15   4   1      274.28      233.55     35.60 o 
  16   4   1       21.13       16.41     10.15 o 
 -16   5   1        0.30        8.98      8.58 o 
 -15   5   1        7.81        7.16      5.26 o 
 -14   5   1       79.87       78.46     21.36 o 
 -13   5   1      130.51      154.63     45.80 o 
 -12   5   1      407.54      344.62     47.63 o 
 -11   5   1      167.03      171.16     30.50 o 
 -10   5   1       90.03       85.01      9.06 o 
  -9   5   1      111.88      109.79     12.04 o 
  -6   5   1      133.31      162.79     17.38 o 
  -4   5   1       15.93        8.82      2.43 o 
  -1   5   1     6103.82     7407.66     97.82 o 
   0   5   1      639.09      739.24     15.34 o 
   2   5   1       18.10        7.01      8.61 o 
   4   5   1      175.32      276.23     59.75 o 
   6   5   1       16.41       22.57      6.58 o 
   7   5   1        3.91       29.14      7.45 o 
   8   5   1      155.75      171.97     13.50 o 
  10   5   1       63.98       60.60      7.36 o 
  11   5   1      293.83      284.87     41.16 o 
  12   5   1      315.20      327.21     21.81 o 
  13   5   1       10.10       10.52      7.05 o 
  14   5   1       43.96       34.58      8.45 o 
  15   5   1        3.88        0.36      5.05 o 
  16   5   1        0.22        2.03      9.97 o 
 -15   6   1       23.79       16.26      6.10 o 
 -14   6   1        0.82        4.07      4.88 o 
 -13   6   1     1287.87     1467.81     64.23 o 
 -12   6   1      144.44      130.00     29.47 o 
 -11   6   1      669.64      638.76     84.48 o 
 -10   6   1        9.93       10.61      3.70 o 
  -9   6   1      100.12       95.69     10.47 o 
  -8   6   1       12.46       23.55      6.33 o 
  -6   6   1       66.95       70.61      6.91 o 
  -5   6   1     1313.44     1195.89     73.30 o 
  -4   6   1       48.62       66.80      5.95 o 
  -3   6   1       26.89        9.89      7.79 o 
  -1   6   1       82.91       71.37      5.46 o 
   0   6   1       41.01       53.35      5.30 o 
   1   6   1      190.37      186.90     11.76 o 
   3   6   1      377.73      263.54      8.61 o 
   7   6   1       68.66       86.38      8.80 o 
   8   6   1       24.99       27.31      9.06 o 
  10   6   1       19.89       18.47      7.52 o 
  11   6   1     1173.40     1223.62    154.71 o 
  12   6   1       25.64       33.06      8.16 o 
  13   6   1      447.26      458.21     76.54 o 
  14   6   1        3.21        7.93     11.16 o 
  15   6   1      153.84      140.34     25.05 o 
 -15   7   1        0.02       10.51      6.38 o 
 -14   7   1      207.84      200.48     29.11 o 
 -13   7   1       48.04       57.21     17.37 o 
 -12   7   1      330.96      334.71     53.14 o 
 -11   7   1      447.63      479.71     41.68 o 
 -10   7   1       41.13       37.01      6.64 o 
  -9   7   1      262.08      251.90     24.68 o 
  -8   7   1      160.17      171.32     20.83 o 
  -7   7   1     1091.96     1163.70     74.53 o 
  -3   7   1    10110.08    10979.63    627.95 o 
  -2   7   1       26.83       41.99     22.49 o 
   0   7   1      294.84      333.76     11.18 o 
   3   7   1     9136.90    10151.20    145.05 o 
   4   7   1       15.88       23.94      3.88 o 
   5   7   1      321.93      289.71     59.56 o 
   6   7   1        0.70        8.94      4.68 o 
   7   7   1      477.16      462.93     21.81 o 
   8   7   1       46.94       43.41      7.96 o 
   9   7   1     1154.99     1347.07    115.90 o 
  10   7   1     1129.35     1165.63    146.64 o 
  11   7   1      172.03      166.06     24.42 o 
  12   7   1      669.31      648.91     88.62 o 
  13   7   1        0.07        8.21      5.16 o 
  14   7   1       92.53       87.25     23.09 o 
  15   7   1        4.26       -1.41      7.58 o 
 -15   8   1        4.98        8.16      6.91 o 
 -14   8   1       44.73       40.41     11.94 o 
 -13   8   1      791.48      866.08    173.39 o 
 -12   8   1      198.91      231.26     32.19 o 
 -11   8   1      715.06      757.03     71.84 o 
 -10   8   1      350.30      381.37     57.52 o 
  -9   8   1      278.72      316.94     87.37 o 
  -8   8   1       15.07       15.90      5.73 o 
  -5   8   1     1076.91      945.28     50.72 o 
  -4   8   1     4271.08     4316.56    276.13 o 
  -3   8   1      185.14      262.23     63.49 o 
  -2   8   1      903.56      825.90     36.02 o 
  -1   8   1      128.67      123.81      6.80 o 
   0   8   1      401.34      412.84     13.27 o 
   2   8   1     1406.06     1254.67     49.13 o 
   3   8   1       17.31       17.05      9.32 o 
   4   8   1     2802.62     3291.80     68.88 o 
   5   8   1      397.90      400.17     28.28 o 
   6   8   1       92.21      101.67      8.34 o 
   7   8   1       17.36        8.10      3.25 o 
   8   8   1      563.80      574.98     79.20 o 
   9   8   1     1521.13     1721.25     57.56 o 
  10   8   1      726.68      823.43    138.51 o 
  11   8   1      643.12      737.69    117.11 o 
  12   8   1       34.13       40.61      9.00 o 
  13   8   1      242.18      251.59     66.82 o 
  14   8   1       85.40      121.79     28.45 o 
  15   8   1       74.78       69.33     25.29 o 
 -14   9   1      108.59      112.85     26.00 o 
 -13   9   1       60.84       36.39     11.56 o 
 -12   9   1      316.05      284.58     41.86 o 
 -11   9   1        3.33        8.38      7.13 o 
 -10   9   1       54.03       66.80     11.03 o 
  -9   9   1       48.20       42.36      7.86 o 
  -8   9   1      249.22      280.55     33.37 o 
  -7   9   1       71.50       60.24      6.51 o 
  -6   9   1      411.28      413.34     29.49 o 
  -5   9   1     1188.23     1265.71     57.21 o 
  -4   9   1      186.64      197.44     28.91 o 
  -3   9   1     1943.17     1998.65     53.55 o 
  -2   9   1        8.83        3.39      4.07 o 
  -1   9   1      416.57      441.19     17.36 o 
   0   9   1      286.06      328.02     20.28 o 
   2   9   1      295.47      327.27     69.36 o 
   3   9   1     2425.77     2530.66     55.99 o 
   4   9   1     1235.13     1279.13     36.76 o 
   5   9   1      911.57      968.96     42.61 o 
   6   9   1      126.12      130.81     11.50 o 
   7   9   1       14.03       18.96      3.66 o 
   8   9   1      188.72      189.42     36.26 o 
   9   9   1      399.20      391.05     57.33 o 
  10   9   1      973.74     1145.89    225.51 o 
  11   9   1       24.78       21.70     10.06 o 
  12   9   1      173.76      186.11     25.56 o 
  13   9   1        3.65        9.56     25.39 o 
  14   9   1        0.43        2.56     10.88 o 
 -13  10   1      149.05      120.37     23.55 o 
 -12  10   1       79.00       75.59     28.13 o 
 -11  10   1      314.66      361.38     34.36 o 
 -10  10   1       37.86       38.31     11.44 o 
  -9  10   1      639.21      650.68     91.85 o 
  -8  10   1        3.01        2.03      8.08 o 
  -7  10   1      346.52      333.69     62.61 o 
  -5  10   1      128.21      120.64     12.08 o 
  -4  10   1     2085.94     2151.08    120.92 o 
  -2  10   1      328.27      338.46     15.74 o 
  -1  10   1      248.38      230.34     13.24 o 
   0  10   1      477.67      492.71     18.25 o 
   1  10   1       58.47       56.67      6.42 o 
   3  10   1       19.06       15.84      5.31 o 
   4  10   1     1675.42     1717.82     65.04 o 
   5  10   1       22.65       20.63      4.78 o 
   6  10   1      162.41      157.11     21.42 o 
   7  10   1        7.86        9.21      3.42 o 
   8  10   1      118.58      122.43     14.42 o 
   9  10   1      412.26      430.33     30.27 o 
  10  10   1      241.63      262.12     47.11 o 
  11  10   1       69.61       98.91     33.80 o 
  12  10   1      285.65      275.98     64.85 o 
  13  10   1       43.62       54.32     22.16 o 
 -13  11   1       23.43        1.11     10.35 o 
 -12  11   1      234.49      201.47     38.52 o 
 -11  11   1        1.77       -6.26      7.20 o 
 -10  11   1       98.50      104.84     35.51 o 
  -9  11   1       33.82       11.44     22.68 o 
  -8  11   1        1.06       23.39     23.68 o 
  -7  11   1        2.81       10.18     14.49 o 
  -6  11   1      667.60      625.35     77.07 o 
  -5  11   1      145.45      110.63     18.86 o 
  -4  11   1       17.40       28.83      7.42 o 
  -3  11   1       29.04       25.58      8.08 o 
  -2  11   1       84.51       67.47      6.83 o 
  -1  11   1      250.76      240.25     19.02 o 
   0  11   1        0.01        2.07      2.57 o 
   1  11   1      963.14      924.55     67.75 o 
   2  11   1      111.42      104.35     12.36 o 
   3  11   1      173.55      162.14     14.65 o 
   4  11   1       10.15       -1.51      5.17 o 
   5  11   1      919.87      937.69     82.22 o 
   6  11   1      118.46      125.74     22.83 o 
   7  11   1        0.59       -2.48      5.07 o 
   8  11   1       67.76       81.37     16.71 o 
   9  11   1      215.77      216.32     39.16 o 
  10  11   1       88.35       80.15     29.25 o 
  11  11   1       22.69       21.55     10.03 o 
  12  11   1       38.93       23.37     11.60 o 
  13  11   1       15.01       11.79     13.07 o 
 -12  12   1        0.69       18.86     17.29 o 
 -11  12   1      150.98      148.57     29.34 o 
 -10  12   1       10.58       25.52     12.72 o 
  -9  12   1       15.16       14.49     11.07 o 
  -8  12   1      231.00      209.42     37.67 o 
  -7  12   1      110.45      104.98     25.79 o 
  -6  12   1      112.88      140.34     29.60 o 
  -5  12   1       24.05       20.83      4.96 o 
  -4  12   1      665.16      624.71     61.53 o 
  -3  12   1       27.52       24.13      6.95 o 
  -2  12   1      314.66      309.22     36.03 o 
  -1  12   1        9.65        6.92      4.67 o 
   0  12   1       87.76       82.88      7.65 o 
   1  12   1      702.25      594.20     83.95 o 
   2  12   1       32.82       34.27      5.46 o 
   3  12   1        0.66        6.34      3.23 o 
   4  12   1     1367.75     1546.07     60.31 o 
   5  12   1       15.08       33.91     20.09 o 
   6  12   1      334.61      375.36     42.66 o 
   7  12   1       41.39       25.41      8.12 o 
   8  12   1       32.02       39.68     14.29 o 
   9  12   1      203.19      255.94     35.43 o 
  10  12   1      332.64      344.18     68.28 o 
  11  12   1      168.36      202.69     47.44 o 
  12  12   1       69.33       48.75     28.46 o 
 -11  13   1      144.78      150.60     54.02 o 
 -10  13   1       42.06       34.38     13.61 o 
  -9  13   1      155.15      146.05     35.47 o 
  -8  13   1        0.88        4.05     23.36 o 
  -7  13   1       24.79       18.50     14.49 o 
  -6  13   1       66.93       78.01     27.48 o 
  -5  13   1      510.28      606.41     83.55 o 
  -4  13   1      356.28      377.92     28.11 o 
  -3  13   1      481.84      404.78     45.07 o 
  -2  13   1       22.29       18.80      5.82 o 
  -1  13   1       18.85       11.42      4.61 o 
   0  13   1      128.53      143.30     14.13 o 
   1  13   1       59.73       57.08      6.81 o 
   2  13   1      189.92      172.91     16.58 o 
   3  13   1      512.93      495.09     36.68 o 
   4  13   1      378.13      370.71     38.29 o 
   5  13   1        2.57        4.65      4.81 o 
   6  13   1      101.25       97.28     24.90 o 
   7  13   1       48.99       59.88     20.65 o 
   8  13   1       21.09       11.95      9.38 o 
   9  13   1      291.85      391.92     65.15 o 
  10  13   1      104.38      119.70     25.14 o 
  11  13   1        1.10        4.58      8.74 o 
 -10  14   1       11.45       30.97     13.92 o 
  -9  14   1       40.48       48.12     21.39 o 
  -8  14   1        0.42       11.96     11.55 o 
  -7  14   1      113.95      112.90     34.14 o 
  -6  14   1      287.40      336.48     47.20 o 
  -5  14   1      358.79      294.33     58.12 o 
  -4  14   1       63.09       77.24     12.67 o 
  -3  14   1       78.28       65.49     17.22 o 
  -2  14   1      112.21      107.18     18.99 o 
  -1  14   1      157.29      128.57     26.56 o 
   0  14   1      247.68      217.62     44.74 o 
   1  14   1       16.61       16.11      5.59 o 
   2  14   1      360.69      378.82     38.00 o 
   3  14   1      200.25      175.90     35.92 o 
   4  14   1       99.57      123.19     28.62 o 
   5  14   1      314.31      258.76     39.60 o 
   6  14   1       84.36       54.94     19.23 o 
   7  14   1        0.73       -9.95     10.11 o 
   8  14   1      134.63      154.29     40.59 o 
   9  14   1      174.35      159.60     20.77 o 
  10  14   1       29.74       26.06     10.97 o 
  -8  15   1       29.43       13.65      7.70 o 
  -7  15   1        0.43       13.25      6.49 o 
  -6  15   1      165.18      176.89     46.16 o 
  -5  15   1      146.52      130.33     35.09 o 
  -4  15   1       17.35       13.81      8.12 o 
  -3  15   1       14.08       14.52      6.17 o 
  -2  15   1      209.71      198.04     23.20 o 
  -1  15   1       64.95       56.84     14.32 o 
   0  15   1       11.77       14.31      5.56 o 
   1  15   1      112.45       82.03     20.91 o 
   2  15   1       49.55       40.37      8.96 o 
   3  15   1        3.41        7.71      7.86 o 
   4  15   1      103.28       97.03     26.51 o 
   5  15   1       30.66       25.21      6.79 o 
   6  15   1       77.89      105.86     28.62 o 
   7  15   1       13.85       10.77      7.04 o 
   8  15   1       32.76       29.07      9.51 o 
  -6  16   1       37.96       40.69     13.96 o 
  -5  16   1       49.59       27.03     10.70 o 
  -4  16   1      142.70      143.84     28.60 o 
  -3  16   1        2.69       14.67      7.96 o 
  -2  16   1      120.59       93.25     20.45 o 
  -1  16   1        3.85        9.32      5.61 o 
   0  16   1       42.56       25.13      6.77 o 
   1  16   1       10.48       13.76      4.16 o 
   2  16   1      315.85      249.99     60.19 o 
   3  16   1       10.44       14.86      4.38 o 
   4  16   1       80.19       70.71     16.72 o 
   5  16   1       16.79       20.58     10.19 o 
   6  16   1        0.18       12.51     15.26 o 
  -3  17   1        0.33        8.66     17.16 o 
  -2  17   1       29.39       22.81      6.71 o 
  -1  17   1       14.20       30.70     10.41 o 
   0  17   1       11.84       11.94      7.85 o 
   1  17   1        0.34       -5.34      8.78 o 
   2  17   1        1.42        9.41      8.75 o 
   3  17   1        1.47        9.09      4.28 o 
 -16   0   2       14.50       16.91      9.39 o 
 -14   0   2        0.03        0.62     11.13 o 
 -12   0   2        0.29        2.91      5.87 o 
   2   0   2    11885.63    10728.02    302.20 o 
   8   0   2     2265.83     2048.32     50.58 o 
  10   0   2       67.37       65.12      8.42 o 
  12   0   2      115.66      112.85     39.88 o 
  14   0   2      217.11      140.28     77.62 o 
  16   0   2        6.94        7.81      5.29 o 
 -16   1   2      725.00      742.13    103.72 o 
 -15   1   2        2.54       -0.44      5.50 o 
 -13   1   2      136.21      156.97     21.25 o 
 -12   1   2      893.04      844.25     66.76 o 
 -11   1   2       85.80       94.92      7.12 o 
  -6   1   2      651.44      610.55     23.08 o 
  -5   1   2      158.21      134.02      8.15 o 
  -4   1   2      522.52      513.64     12.34 o 
  -1   1   2     2452.69     2567.76    108.56 o 
   0   1   2     1075.82     1002.83     12.62 o 
   5   1   2       47.79       39.30      3.77 o 
   7   1   2       23.84       28.06      6.58 o 
   8   1   2     3421.65     2839.58     67.44 o 
   9   1   2       27.15       31.49      5.66 o 
  10   1   2      966.21      952.74     33.47 o 
  11   1   2      159.29      157.15     19.19 o 
  12   1   2      298.54      303.04     39.98 o 
  13   1   2       45.85       50.42      6.79 o 
  15   1   2        4.08        5.05      9.94 o 
  16   1   2       79.74       79.60     19.69 o 
 -16   2   2       12.63       19.34      8.40 o 
 -15   2   2       84.34       69.45     16.35 o 
 -14   2   2      470.13      386.12     55.38 o 
 -13   2   2      120.48      126.52     20.88 o 
 -12   2   2        9.66       11.46      3.25 o 
 -11   2   2      212.88      202.46     18.40 o 
 -10   2   2      396.22      345.98     73.88 o 
  -9   2   2       35.63       30.58      5.03 o 
  -8   2   2     2976.93     2784.18     73.02 o 
  -7   2   2      950.22      971.89     22.27 o 
  -6   2   2     2734.47     2562.59    139.45 o 
  -5   2   2      392.21      337.26     16.29 o 
  -4   2   2     1325.41     1406.84     67.04 o 
  -3   2   2     1536.57     1682.90     21.60 o 
   0   2   2    26276.36    26801.21   1131.43 o 
   2   2   2      169.80      139.05      5.65 o 
   9   2   2       89.85       86.26      9.53 o 
  10   2   2        0.62        4.75      3.17 o 
  11   2   2       11.23        8.11      2.83 o 
  12   2   2        2.36        6.39      2.03 o 
  13   2   2        2.04        1.73      4.47 o 
  14   2   2       27.74       28.06      8.35 o 
  15   2   2        3.40       12.93      5.86 o 
  16   2   2        3.18        6.44      9.52 o 
 -16   3   2      330.59      305.49     43.29 o 
 -15   3   2       13.36        5.36      4.83 o 
 -14   3   2     1209.43     1252.84    148.30 o 
 -13   3   2        7.82        6.35      3.29 o 
 -12   3   2      153.29      128.43     15.76 o 
  -9   3   2      385.70      343.29     33.14 o 
  -7   3   2       23.85        8.16      2.63 o 
  -6   3   2     1911.75     2013.94     49.11 o 
  -5   3   2     1166.42     1393.22     60.30 o 
  -4   3   2     1727.37     1967.27     84.06 o 
  -3   3   2     1248.03     1444.05     24.97 o 
   0   3   2     9367.70     8506.16    529.27 o 
   1   3   2      113.20      147.83     21.23 o 
   2   3   2      203.96      221.14      5.46 o 
   4   3   2     2700.47     2354.56    130.56 o 
   9   3   2       22.74       19.62      4.24 o 
  10   3   2        0.81        1.61      2.34 o 
  11   3   2       11.52       10.56      3.09 o 
  12   3   2      948.84      984.72    108.33 o 
  13   3   2       17.51       14.64      3.64 o 
  14   3   2     1280.15     1589.06    114.31 o 
  15   3   2        0.22        2.38      4.39 o 
  16   3   2      380.62      327.96     61.18 o 
 -16   4   2      101.59      109.22     18.20 o 
 -15   4   2       76.43       78.28     29.02 o 
 -14   4   2      131.82      113.72     27.26 o 
 -13   4   2      120.78      104.27     17.21 o 
 -12   4   2       22.58       24.08      4.91 o 
 -11   4   2       73.09       66.76      7.75 o 
 -10   4   2      408.90      421.79     38.50 o 
  -9   4   2     1319.59     1434.57    105.69 o 
  -7   4   2      553.39      543.08     16.74 o 
  -6   4   2      499.62      406.34     10.89 o 
  -4   4   2      501.92      514.19     14.19 o 
   0   4   2    37225.61    42376.37   1622.77 o 
   1   4   2     1807.29     2054.70    100.92 o 
   2   4   2      418.42      332.11     16.52 o 
   3   4   2     1192.61     1386.17     38.33 o 
   5   4   2      332.95      337.46     19.16 o 
   8   4   2     1304.73     1206.75    106.85 o 
   9   4   2      581.17      580.79     21.79 o 
  10   4   2       45.62       47.47      5.07 o 
  11   4   2        4.00        9.30      3.18 o 
  12   4   2       21.78       23.68      5.90 o 
  13   4   2        3.94        8.12      5.53 o 
  14   4   2       25.88       35.48      8.19 o 
  15   4   2       47.27       45.21     11.00 o 
  16   4   2        6.06       22.65     21.36 o 
 -16   5   2      247.45      265.69     95.79 o 
 -15   5   2       14.72       20.83      9.51 o 
 -14   5   2      699.32      682.99    143.05 o 
 -13   5   2       54.79       56.62     15.94 o 
 -12   5   2       26.74       28.26      7.31 o 
 -11   5   2       46.87       47.68      5.34 o 
  -9   5   2       24.48       17.89      5.79 o 
  -7   5   2      564.69      583.12     18.57 o 
  -6   5   2      745.18      764.43     56.53 o 
  -5   5   2      209.69      199.24     24.66 o 
  -4   5   2     1552.89     1801.60     21.77 o 
  -3   5   2     1542.05     1896.08     77.01 o 
  -2   5   2      129.57       81.11     22.93 o 
   0   5   2      332.21      365.09     11.39 o 
   1   5   2     1212.13     1274.82     24.84 o 
   2   5   2      135.61      158.77     10.26 o 
   3   5   2     2327.09     2278.42     37.75 o 
   8   5   2     3532.27     4394.23    139.31 o 
  10   5   2       14.41       10.56      3.87 o 
  11   5   2        5.65        9.10      4.14 o 
  13   5   2       43.00       37.14     11.60 o 
  14   5   2     1165.63     1373.50     96.57 o 
  15   5   2       27.54       23.48     10.13 o 
  16   5   2      121.39      138.86     72.78 o 
 -15   6   2       57.86       66.33     33.55 o 
 -14   6   2        7.67        5.47      6.83 o 
 -13   6   2        2.47        0.05      5.80 o 
 -12   6   2        2.30       -4.81      5.10 o 
 -11   6   2      188.29      178.17     20.14 o 
 -10   6   2      148.66      163.58     17.76 o 
  -8   6   2     1942.56     1827.78    100.46 o 
  -7   6   2      264.60      233.83     17.95 o 
  -6   6   2       67.50       75.46      8.57 o 
  -5   6   2       27.53       34.98      3.39 o 
  -1   6   2      685.68      618.39     14.88 o 
   0   6   2     8042.72     8270.52    133.54 o 
   1   6   2     1048.73     1071.10     33.81 o 
   2   6   2       18.92       19.98      5.24 o 
   3   6   2        0.01        2.74      2.24 o 
   4   6   2     3496.05     3877.20     92.21 o 
   5   6   2       75.36      114.99     13.29 o 
   7   6   2      390.74      354.18     21.84 o 
   8   6   2      921.29      978.42     40.52 o 
   9   6   2       55.60       46.39      9.98 o 
  10   6   2       19.62       19.10      6.79 o 
  11   6   2       46.42       49.39      9.15 o 
  12   6   2       13.28       12.67      5.30 o 
  13   6   2       52.20       64.57      7.99 o 
  14   6   2        7.62        7.82      6.83 o 
  15   6   2      128.73      168.91     30.61 o 
 -15   7   2        1.84       12.34      5.70 o 
 -14   7   2      215.76      189.62     40.88 o 
 -13   7   2       16.02        5.92      6.00 o 
 -12   7   2      198.76      205.00     37.44 o 
 -11   7   2      105.84      100.20     27.96 o 
 -10   7   2     1203.11     1188.78    120.42 o 
  -8   7   2     2325.50     2562.49     92.93 o 
  -7   7   2      207.52      208.63     15.75 o 
  -6   7   2       29.49       24.70      3.48 o 
  -5   7   2      307.39      327.08     29.84 o 
  -4   7   2      114.72      102.39      7.17 o 
  -2   7   2      133.11      147.13     12.77 o 
   0   7   2     4054.42     4621.04     75.78 o 
   2   7   2      261.42      276.67     10.01 o 
   3   7   2      188.69      204.19     23.76 o 
   5   7   2      376.32      343.15     11.99 o 
   8   7   2     1708.71     1725.92    152.49 o 
   9   7   2       18.68       18.76      3.88 o 
  10   7   2     1352.53     1594.21    128.56 o 
  11   7   2       97.59      102.23     36.16 o 
  12   7   2     1107.58     1316.83    205.49 o 
  13   7   2       45.03       42.48     20.00 o 
  14   7   2      828.73     1055.16    239.49 o 
  15   7   2        2.69        0.13      9.81 o 
 -14   8   2       58.01       57.52     14.40 o 
 -13   8   2       67.63       81.43     22.69 o 
 -12   8   2        2.88        5.50      3.70 o 
 -11   8   2      361.34      338.31     53.59 o 
 -10   8   2      112.70      108.04     14.47 o 
  -9   8   2      304.39      287.12     40.77 o 
  -7   8   2      300.91      323.44     40.40 o 
  -6   8   2      461.44      434.10     29.19 o 
  -5   8   2      493.85      473.53     23.88 o 
  -4   8   2     1505.35     1420.27     38.58 o 
  -1   8   2      353.23      343.94     25.35 o 
   0   8   2     9409.72    10400.04    239.93 o 
   1   8   2      202.98      197.95     12.17 o 
   2   8   2       66.99       65.21      5.86 o 
   3   8   2       17.49       21.38      4.71 o 
   4   8   2      896.15      936.36     24.49 o 
   5   8   2      505.63      453.81     23.17 o 
   7   8   2      896.06      907.86     44.74 o 
   8   8   2       70.15       68.36      9.64 o 
   9   8   2       50.78       52.61      6.51 o 
  10   8   2       72.25       72.46      9.90 o 
  11   8   2       61.40       66.57     11.85 o 
  12   8   2       21.47       13.78     10.23 o 
  13   8   2      444.19      475.75    127.72 o 
  14   8   2       26.96       46.75     17.98 o 
 -14   9   2      107.33       92.18     33.68 o 
 -13   9   2        0.06        5.98      5.48 o 
 -12   9   2       69.43       76.62     21.99 o 
 -11   9   2       62.74       73.28     13.75 o 
 -10   9   2      808.54      805.41     85.77 o 
  -9   9   2      600.97      624.18     86.12 o 
  -7   9   2        2.30        2.35      8.35 o 
  -6   9   2      565.06      602.03     32.58 o 
  -5   9   2       52.72       46.46      7.64 o 
  -4   9   2      294.07      294.77     14.26 o 
  -2   9   2      767.98      784.34     33.32 o 
   0   9   2       92.84       73.71      9.19 o 
   1   9   2      839.84      923.84     32.05 o 
   2   9   2      204.24      216.11     22.76 o 
   3   9   2      295.38      289.12     13.00 o 
   4   9   2      141.31      143.57     11.14 o 
   6   9   2      583.79      625.55     36.27 o 
   7   9   2      282.21      333.52     37.68 o 
   9   9   2       47.03       30.92      8.27 o 
  10   9   2       71.65       76.30     20.17 o 
  11   9   2       11.16        3.35      7.81 o 
  12   9   2      569.63      631.98    162.39 o 
  13   9   2       76.93       88.91     28.40 o 
  14   9   2      329.80      348.60    120.05 o 
 -13  10   2       23.98       35.30     11.33 o 
 -12  10   2       12.68        8.28     11.81 o 
 -11  10   2      263.93      248.65     48.25 o 
 -10  10   2        3.88        1.65      6.49 o 
  -9  10   2      851.41      961.72     95.51 o 
  -8  10   2      145.00      160.81     16.86 o 
  -7  10   2      667.80      676.46     74.40 o 
  -6  10   2      446.10      507.49     36.90 o 
  -5  10   2       17.48       13.69      5.12 o 
  -4  10   2        1.83        2.69      3.30 o 
  -1  10   2        4.35        6.51      6.76 o 
   0  10   2     3356.65     3500.90    105.17 o 
   1  10   2        6.01        3.25      4.74 o 
   2  10   2      569.29      587.10     30.85 o 
   3  10   2       69.70       71.36      6.79 o 
   4  10   2      234.67      218.93     15.11 o 
   5  10   2      460.27      529.16    102.34 o 
   6  10   2      688.64      716.26     57.10 o 
   7  10   2      733.00      730.31     81.36 o 
   8  10   2      588.02      651.61     73.47 o 
   9  10   2        0.94       18.68     10.20 o 
  10  10   2       18.93       18.48      7.47 o 
  11  10   2        0.97       -2.25      7.30 o 
  12  10   2       30.52       35.05     17.20 o 
  13  10   2       89.69       83.50     20.45 o 
 -12  11   2        0.01        6.18      8.51 o 
 -11  11   2        2.02        5.16      7.16 o 
 -10  11   2      200.16      202.96     23.34 o 
  -9  11   2       31.68       23.05      7.55 o 
  -8  11   2     1475.33     1479.94    140.07 o 
  -7  11   2      441.89      443.63     45.86 o 
  -6  11   2      569.64      527.28     69.78 o 
  -5  11   2      111.92      130.04     21.32 o 
  -4  11   2      208.59      211.20     28.22 o 
  -3  11   2      116.48      130.25     10.08 o 
  -2  11   2      340.43      329.53     27.89 o 
  -1  11   2     1966.08     2104.97    125.80 o 
   0  11   2      511.73      520.45     31.92 o 
   1  11   2      575.66      564.92     42.74 o 
   2  11   2      605.62      601.96     33.03 o 
   3  11   2      152.43      163.94     16.25 o 
   4  11   2       30.34       35.84     10.79 o 
   5  11   2      288.92      293.66     29.39 o 
   6  11   2      189.50      197.91     17.88 o 
   7  11   2      259.66      256.17     37.16 o 
   8  11   2       14.96       17.07      5.26 o 
   9  11   2       22.80       33.48     11.17 o 
  10  11   2        0.31       12.12      7.81 o 
  11  11   2        0.55       19.72     22.84 o 
  12  11   2        5.33       -2.84      8.71 o 
 -12  12   2       33.67       19.70      7.57 o 
 -11  12   2       35.17       43.41     19.45 o 
 -10  12   2        1.03      -10.11     10.48 o 
  -9  12   2      551.89      601.64     61.81 o 
  -8  12   2      141.34      136.86     45.51 o 
  -7  12   2      370.36      406.92     73.16 o 
  -6  12   2        1.19       10.37      7.00 o 
  -5  12   2       99.50       91.22     26.36 o 
  -4  12   2      220.95      217.90     40.20 o 
  -3  12   2       44.64       45.31      6.29 o 
  -2  12   2      672.07      631.75     62.31 o 
  -1  12   2      147.72      141.36     24.34 o 
   0  12   2     1171.94     1109.38     63.57 o 
   1  12   2      295.50      261.04     37.56 o 
   2  12   2      729.35      726.15     63.74 o 
   3  12   2      743.67      696.77     61.56 o 
   4  12   2      511.07      512.79     63.76 o 
   5  12   2      124.18      113.15     22.06 o 
   6  12   2      464.60      479.78     70.22 o 
   7  12   2      377.32      371.96     44.13 o 
   8  12   2       47.65       36.14     11.32 o 
   9  12   2      103.44      151.68     24.02 o 
  10  12   2        7.62       14.18      7.20 o 
  11  12   2        1.29       12.77      6.00 o 
  12  12   2        0.24       15.59     11.07 o 
 -11  13   2        1.53       22.08      9.73 o 
 -10  13   2       10.38        4.67      7.31 o 
  -9  13   2       23.61       30.28      9.58 o 
  -8  13   2       64.01       49.00     18.26 o 
  -7  13   2       40.95       49.47      9.70 o 
  -6  13   2       13.82       -5.24     10.00 o 
  -5  13   2        1.93       15.29      6.14 o 
  -4  13   2       73.23       46.49     30.36 o 
  -3  13   2      278.45      256.95     49.74 o 
  -2  13   2       19.76       23.85      5.77 o 
  -1  13   2     1044.48      984.25    109.14 o 
   0  13   2       11.05       16.61      5.18 o 
   1  13   2      789.50      726.63     81.90 o 
   2  13   2       96.14       70.05     15.39 o 
   3  13   2       80.54       56.68      7.72 o 
   4  13   2      394.06      374.30     37.34 o 
   5  13   2      562.23      581.76     58.57 o 
   6  13   2      457.83      402.63     54.64 o 
   7  13   2      470.46      440.13     88.19 o 
   8  13   2       72.61       74.20     28.19 o 
   9  13   2       27.23       31.14     13.01 o 
  10  13   2       11.50       19.21      9.88 o 
  11  13   2       21.10       16.15      8.32 o 
  -9  14   2       97.12       74.92     20.25 o 
  -8  14   2       58.46       49.21     20.79 o 
  -7  14   2       62.79       43.87     13.38 o 
  -6  14   2        0.24        6.87     17.39 o 
  -5  14   2       11.96       -0.38      7.13 o 
  -4  14   2       85.72       71.04     12.39 o 
  -3  14   2        5.31        3.81      9.78 o 
  -2  14   2      367.92      305.78     55.10 o 
  -1  14   2        1.24       -0.32      4.48 o 
   0  14   2      455.19      376.48     38.89 o 
   1  14   2       20.94       16.79      5.54 o 
   2  14   2      352.70      299.86     41.37 o 
   3  14   2       27.72       16.30      6.27 o 
   4  14   2      151.62      133.90     33.06 o 
   5  14   2       66.98       60.66     15.15 o 
   6  14   2      191.18      186.25     39.92 o 
   7  14   2      179.32      176.19     32.02 o 
   8  14   2       14.46       18.67      9.37 o 
   9  14   2       24.87       14.75     18.78 o 
  -8  15   2       10.47        8.75     22.62 o 
  -7  15   2      127.48      119.65     29.88 o 
  -6  15   2       27.13       24.69     12.45 o 
  -5  15   2       79.54       85.20     30.61 o 
  -4  15   2        5.31       -4.98     10.70 o 
  -3  15   2      834.30      837.35    172.06 o 
  -2  15   2        1.25        8.56      6.36 o 
  -1  15   2      635.22      607.81     55.70 o 
   0  15   2        0.00       -0.15      4.45 o 
   1  15   2       94.29       77.17     19.38 o 
   2  15   2        7.44       15.07      2.11 o 
   3  15   2      197.11      179.40     33.34 o 
   4  15   2       29.91       25.71      6.89 o 
   5  15   2      252.69      194.05     34.30 o 
   6  15   2       78.26       69.89     27.21 o 
   7  15   2      109.67      106.54     24.65 o 
   8  15   2       19.74       14.88     26.39 o 
  -6  16   2       91.00       48.47     18.03 o 
  -5  16   2       17.16        8.90      9.49 o 
  -4  16   2        4.45       11.97      8.48 o 
  -3  16   2       41.64       19.08      8.63 o 
  -2  16   2       32.20       12.48     13.60 o 
  -1  16   2       12.42       12.49      5.69 o 
   0  16   2       98.50       88.06     13.45 o 
   1  16   2        3.83        6.71     10.54 o 
   2  16   2        0.76       12.55      6.30 o 
   3  16   2        0.53        7.54      6.19 o 
   4  16   2        0.78        5.50      6.22 o 
   5  16   2       62.12       38.78     13.93 o 
   6  16   2        0.34       -2.70     11.52 o 
  -3  17   2      173.12      143.42     50.70 o 
  -2  17   2        0.14        5.65      9.78 o 
  -1  17   2      211.08      116.54     35.16 o 
   0  17   2       31.50       29.11      7.50 o 
   1  17   2       69.55       60.30     23.78 o 
   2  17   2        0.00        2.16     16.71 o 
   3  17   2        1.83        0.36      6.86 o 
 -15   0   3      191.51      178.86     54.48 o 
 -13   0   3     3033.35     3206.36    698.90 o 
  -7   0   3     1805.64     1767.13     73.36 o 
  -3   0   3      115.67       95.27      7.40 o 
  13   0   3      235.42      266.66     58.57 o 
  15   0   3      595.38      577.49    203.51 o 
 -16   1   3       61.07       47.10     16.72 o 
 -15   1   3       31.72       27.41      5.79 o 
 -14   1   3       17.96       11.92      4.92 o 
 -13   1   3      522.82      568.77     48.52 o 
 -12   1   3      116.65      116.61     11.43 o 
 -11   1   3      350.97      344.50     21.07 o 
 -10   1   3        9.13        5.94      3.21 o 
  -9   1   3        5.48        1.42      1.38 o 
  -8   1   3      205.03      189.32     19.84 o 
  -6   1   3        3.46        0.95      1.26 o 
  -4   1   3       61.28       62.59      3.69 o 
  -1   1   3     2072.07     2374.56     64.75 o 
   0   1   3     1739.29     1673.18     38.91 o 
   5   1   3      135.66      108.85      8.38 o 
   7   1   3     1325.15     1005.42     30.20 o 
  10   1   3      110.21      125.48     13.66 o 
  11   1   3       85.02      104.82     14.05 o 
  12   1   3       22.62       27.82      8.87 o 
  13   1   3       35.99       30.78      6.86 o 
  14   1   3       74.58       58.97      9.55 o 
  15   1   3       14.63       13.60      6.57 o 
  16   1   3        1.93       12.10      9.19 o 
 -16   2   3        0.40       14.73      6.73 o 
 -15   2   3      331.67      338.30     55.24 o 
 -14   2   3        7.02        6.14      3.56 o 
 -13   2   3     2019.10     2154.50    384.46 o 
 -12   2   3       48.11       40.07      5.03 o 
 -11   2   3     1763.95     1832.72    102.00 o 
 -10   2   3       13.25       11.44      4.28 o 
  -9   2   3      166.88      164.18     16.18 o 
  -8   2   3       39.11       35.32      4.19 o 
  -4   2   3     1621.82     1828.95     29.35 o 
  -3   2   3      281.14      333.87     12.11 o 
  -1   2   3      310.84      329.71     18.77 o 
   0   2   3      148.69      137.94      4.42 o 
   2   2   3     1343.64     1253.19     67.27 o 
   4   2   3     1744.32     1657.05     69.99 o 
   5   2   3       20.82       17.21      6.84 o 
   6   2   3       22.30       42.13     11.74 o 
   7   2   3     2300.08     2155.69     58.39 o 
   8   2   3       23.79       22.54      3.33 o 
  11   2   3     1843.31     1874.88    121.02 o 
  12   2   3        6.62       14.85      7.66 o 
  13   2   3       11.72        6.58      4.69 o 
  14   2   3       14.20       15.42      9.55 o 
  15   2   3      666.94      660.30    103.16 o 
  16   2   3        2.79       -0.24      8.10 o 
 -16   3   3      189.05      190.15     22.85 o 
 -15   3   3      144.23      164.34     30.03 o 
 -14   3   3      195.83      177.48     24.61 o 
 -13   3   3        8.13       16.83      4.64 o 
 -12   3   3        8.50        9.75      3.12 o 
 -11   3   3       87.49       78.40      6.71 o 
 -10   3   3       91.32       93.90      9.36 o 
  -9   3   3      279.80      252.96     12.08 o 
  -8   3   3      297.34      327.94     11.57 o 
  -7   3   3     2880.74     3228.46     79.73 o 
  -6   3   3      161.53      181.54     15.28 o 
  -4   3   3        0.34        8.90      4.51 o 
  -3   3   3     4803.28     5058.42    168.38 o 
   0   3   3     1052.00     1014.28     49.05 o 
   2   3   3        2.57        3.08      1.95 o 
   7   3   3     2357.63     2318.18    201.32 o 
   8   3   3      582.82      519.22     20.91 o 
  10   3   3      454.32      393.14     22.53 o 
  11   3   3      426.64      436.65     26.81 o 
  12   3   3      249.84      211.08     28.32 o 
  13   3   3      109.56       92.44     18.61 o 
  14   3   3        5.95        0.26      5.78 o 
  15   3   3       14.03       13.83      7.57 o 
  16   3   3        0.26       -3.51      8.96 o 
 -16   4   3        7.26       11.74      5.60 o 
 -15   4   3      581.79      560.33    117.86 o 
 -14   4   3       20.98       19.56      4.48 o 
 -13   4   3     1787.41     1912.87    293.86 o 
 -12   4   3       89.55       95.56     23.56 o 
 -11   4   3      887.51      876.02     68.83 o 
 -10   4   3      354.12      398.03     24.92 o 
  -9   4   3        5.71       15.65      5.31 o 
  -8   4   3        1.88        7.96      4.52 o 
  -6   4   3       27.25       19.03      3.98 o 
  -3   4   3      416.47      393.30      9.12 o 
  -2   4   3      408.44      422.56     10.07 o 
  -1   4   3     1577.77     1407.43     36.68 o 
   0   4   3       28.47       34.46      3.27 o 
   1   4   3     1298.36     1194.50     63.46 o 
   3   4   3      859.71      717.57     41.23 o 
   4   4   3        9.07       34.92      5.55 o 
   5   4   3     2302.40     2139.43     66.20 o 
   6   4   3       56.39       50.40      6.35 o 
   7   4   3      106.23      103.56     17.42 o 
  10   4   3      246.80      272.85     22.09 o 
  11   4   3      530.49      629.82     50.51 o 
  12   4   3       62.04       49.34      9.01 o 
  13   4   3       31.07       38.14     13.03 o 
  14   4   3        0.01        5.15      7.90 o 
  15   4   3      613.25      552.39    185.44 o 
  16   4   3       11.93        7.81      5.94 o 
 -15   5   3        1.09        6.48      8.58 o 
 -14   5   3      238.24      202.86     41.59 o 
 -13   5   3        0.08        7.85      4.97 o 
 -12   5   3      294.53      292.69     32.91 o 
 -11   5   3       23.61       20.10      4.35 o 
 -10   5   3      336.69      342.27     29.47 o 
  -9   5   3        7.28        4.17      4.52 o 
  -8   5   3      303.78      329.29     50.27 o 
  -7   5   3     2055.36     2209.58     62.94 o 
  -4   5   3      212.15      193.09     17.63 o 
  -3   5   3     2146.53     2375.32     54.64 o 
  -2   5   3       35.45       43.71      5.15 o 
  -1   5   3      978.39      833.32     57.41 o 
   0   5   3     1673.92     1579.87     76.33 o 
   5   5   3      343.96      302.16     32.89 o 
   6   5   3       36.77       24.69      3.60 o 
   7   5   3     3247.30     2933.26    309.52 o 
   8   5   3       24.72        7.61      8.07 o 
  10   5   3      614.92      690.34     79.25 o 
  11   5   3      159.01      158.38     19.38 o 
  12   5   3      397.06      398.63     38.12 o 
  13   5   3       62.89       72.69     12.76 o 
  14   5   3       33.51       41.36     22.07 o 
  15   5   3        8.38       15.48      6.62 o 
 -15   6   3      171.44      164.86     24.03 o 
 -14   6   3       22.17       19.10      6.35 o 
 -13   6   3      662.79      701.14     85.00 o 
 -12   6   3       57.72       41.70     12.90 o 
 -11   6   3       20.64       24.03      5.20 o 
 -10   6   3        2.91        6.70      4.10 o 
  -9   6   3        3.14       13.37      4.62 o 
  -8   6   3      101.63      107.39     12.09 o 
  -7   6   3     1909.86     1959.23     95.89 o 
  -6   6   3      401.96      450.19     35.42 o 
  -5   6   3     1151.20     1070.67     22.83 o 
  -4   6   3     1281.63     1270.92     24.77 o 
  -2   6   3      155.23      139.49     12.49 o 
  -1   6   3       69.90       85.56      8.76 o 
   0   6   3      777.28      724.08     25.79 o 
   1   6   3       94.15      166.61     10.87 o 
   4   6   3      674.86      563.13     18.03 o 
   5   6   3      708.65      798.79     39.70 o 
   6   6   3      114.96      108.12     15.06 o 
   7   6   3     1426.97     1473.96     50.57 o 
   8   6   3      399.88      350.20     32.63 o 
   9   6   3      462.87      469.67    106.72 o 
  10   6   3       23.78       17.18      8.61 o 
  11   6   3      221.74      266.91     43.99 o 
  12   6   3        4.93       15.77      6.21 o 
  13   6   3      106.65       99.47     25.38 o 
  14   6   3        0.05       -9.81      9.81 o 
  15   6   3      299.03      350.54     31.40 o 
 -15   7   3        3.81       -2.01     12.74 o 
 -14   7   3      155.86      127.28     30.24 o 
 -13   7   3       23.00       26.26      7.53 o 
 -12   7   3      115.43      117.67     35.05 o 
 -11   7   3       16.70        8.30      9.14 o 
 -10   7   3      122.13      122.61     16.74 o 
  -9   7   3      396.43      481.30     33.61 o 
  -8   7   3      130.86      128.85     20.99 o 
  -7   7   3     2306.05     2545.87    101.92 o 
  -6   7   3       60.72       53.68      6.68 o 
  -4   7   3      156.73      152.15     11.24 o 
  -3   7   3        5.42        5.99      7.21 o 
  -2   7   3        6.10       12.14      3.76 o 
   0   7   3       94.68       86.32      9.13 o 
   2   7   3      180.88      193.84     24.21 o 
   4   7   3        0.68        9.88      7.53 o 
   5   7   3        1.40        1.98      3.45 o 
   6   7   3      111.34      134.00     16.18 o 
   7   7   3     1483.77     1465.46    179.68 o 
   8   7   3      178.83      197.08     35.71 o 
   9   7   3      262.91      290.11     30.11 o 
  10   7   3      595.55      633.13     73.32 o 
  11   7   3      106.21      111.16     40.13 o 
  12   7   3       70.93       80.08     26.07 o 
  13   7   3       51.90       55.20     16.91 o 
  14   7   3        8.53       16.14     12.94 o 
  15   7   3       19.14       15.09     17.45 o 
 -14   8   3       27.65       43.73     11.77 o 
 -13   8   3      514.26      525.20     70.47 o 
 -12   8   3        1.68        2.27      8.32 o 
 -11   8   3       37.23       41.00      9.93 o 
 -10   8   3       23.18       21.60      6.51 o 
  -9   8   3        2.10        7.48      6.74 o 
  -8   8   3      678.29      721.79     52.03 o 
  -7   8   3      289.33      296.05     36.72 o 
  -4   8   3       56.99       79.27     16.17 o 
  -3   8   3        8.31        2.23      3.36 o 
  -2   8   3     1805.37     1915.22     57.11 o 
  -1   8   3      272.61      346.75     45.31 o 
   0   8   3     2388.38     2618.30     54.82 o 
   1   8   3       12.59        7.86      4.00 o 
   2   8   3     1239.00     1300.16     36.79 o 
   3   8   3      415.09      418.25     62.78 o 
   4   8   3      326.23      345.04     20.40 o 
   5   8   3        0.27        0.28      4.05 o 
   6   8   3       12.23       13.62      6.47 o 
   7   8   3      208.90      256.02     35.27 o 
   8   8   3      196.37      216.45     32.97 o 
   9   8   3      202.43      235.69     44.26 o 
  10   8   3      364.50      430.25     48.72 o 
  11   8   3       97.92      124.80     37.38 o 
  12   8   3       81.21      108.03     36.79 o 
  13   8   3        1.72        0.44      7.71 o 
  14   8   3        1.78        9.98      8.65 o 
 -14   9   3      107.51       93.97     28.30 o 
 -13   9   3        0.27        7.90      6.72 o 
 -12   9   3       19.91       17.14      7.95 o 
 -11   9   3       34.67       44.54     10.39 o 
 -10   9   3      135.99      142.29     38.45 o 
  -9   9   3      116.39      132.86     23.76 o 
  -8   9   3      526.94      542.15     61.26 o 
  -7   9   3      471.34      455.13     33.34 o 
  -6   9   3      421.74      524.78    108.92 o 
  -5   9   3      675.18      735.07     27.98 o 
  -4   9   3       61.72       78.31     12.86 o 
  -3   9   3      189.11      166.80     21.58 o 
  -2   9   3        5.15        3.56      2.59 o 
  -1   9   3      840.55      854.70     28.01 o 
   0   9   3      119.69      128.70     13.11 o 
   4   9   3      122.19      144.11     12.85 o 
   5   9   3      318.41      334.37     15.57 o 
   6   9   3        5.63        4.93      4.21 o 
   7   9   3      373.71      485.55     68.18 o 
   8   9   3      259.78      289.16     45.32 o 
  10   9   3      356.42      470.21     65.70 o 
  11   9   3       10.61       16.76     23.10 o 
  12   9   3        0.94        4.53     11.87 o 
  13   9   3        0.49       11.54     10.26 o 
  14   9   3       20.55       22.41     10.10 o 
 -13  10   3      375.94      330.70    110.72 o 
 -12  10   3       33.76       21.00      7.51 o 
 -11  10   3       86.26      100.29     23.12 o 
 -10  10   3        6.52       13.09      6.68 o 
  -9  10   3        7.97        0.49      7.53 o 
  -8  10   3      186.80      205.03     30.17 o 
  -7  10   3      336.29      365.97     41.88 o 
  -5  10   3      659.36      625.15     42.93 o 
  -4  10   3       48.06       49.06      7.92 o 
  -3  10   3       70.01       56.64      6.19 o 
  -2  10   3        6.78       10.75      3.73 o 
  -1  10   3        3.53       11.33      4.99 o 
   0  10   3      481.34      543.54     31.71 o 
   1  10   3      182.10      197.30     20.38 o 
   3  10   3       47.34       55.60      7.47 o 
   4  10   3      250.93      281.91     19.54 o 
   5  10   3      483.41      518.40     23.80 o 
   6  10   3       34.42       48.77      7.38 o 
   7  10   3       34.67       43.17      8.99 o 
   8  10   3      969.08     1213.67     82.67 o 
   9  10   3      697.62      887.65    105.95 o 
  10  10   3      181.21      203.43     34.71 o 
  11  10   3       96.88      157.38     43.47 o 
  12  10   3      101.77      112.54     30.90 o 
  13  10   3       17.49       19.92     11.56 o 
 -12  11   3      210.72      180.48     33.00 o 
 -11  11   3       22.85       14.24      5.60 o 
 -10  11   3        6.01        6.49     10.39 o 
  -9  11   3      252.44      205.75     32.26 o 
  -8  11   3      261.54      278.13     49.63 o 
  -7  11   3       13.01       12.57      6.58 o 
  -6  11   3     1054.39     1112.15    141.19 o 
  -5  11   3      821.25      850.42     75.10 o 
  -4  11   3      507.82      517.05     45.54 o 
  -3  11   3      351.29      296.77     38.71 o 
  -2  11   3      259.62      263.87     45.92 o 
   0  11   3      187.48      150.19     14.11 o 
   2  11   3       12.94        8.63      8.24 o 
   3  11   3      842.76      882.70     53.60 o 
   4  11   3      263.58      311.45     26.75 o 
   5  11   3      118.67      128.96     21.10 o 
   6  11   3      181.82      221.55     21.76 o 
   7  11   3      724.53      971.61    187.38 o 
   8  11   3        1.93        0.19      9.90 o 
   9  11   3      245.59      287.85     41.24 o 
  10  11   3      203.12      257.28     30.63 o 
  11  11   3        1.08       25.05     11.29 o 
  12  11   3       24.25       49.76     19.96 o 
 -11  12   3        3.83       13.92      7.52 o 
 -10  12   3       81.70      121.96     29.47 o 
  -9  12   3       36.08       26.55      7.85 o 
  -8  12   3       25.68       20.22     10.26 o 
  -7  12   3      249.13      207.42     42.00 o 
  -6  12   3      267.54      275.80     39.38 o 
  -5  12   3      220.96      183.27     21.31 o 
  -4  12   3      925.08     1058.70    181.57 o 
  -3  12   3        1.05        6.86      6.36 o 
  -2  12   3       93.26       86.36     10.75 o 
  -1  12   3        9.49       12.12      4.22 o 
   0  12   3        5.54        8.61      5.26 o 
   1  12   3      386.22      423.77     41.21 o 
   2  12   3     1187.91     1263.73    108.44 o 
   3  12   3       16.57        4.58      5.97 o 
   4  12   3      880.04      954.13    107.11 o 
   5  12   3        7.31        9.10      6.58 o 
   6  12   3        8.08       12.10      5.03 o 
   7  12   3      245.59      257.03     33.10 o 
   8  12   3      283.62      335.08     47.98 o 
   9  12   3      548.67      684.00    138.18 o 
  10  12   3      400.02      485.32     89.71 o 
  11  12   3       50.37       63.69     16.58 o 
 -10  13   3        0.22        4.05     11.55 o 
  -9  13   3        8.70       12.18      6.18 o 
  -8  13   3      182.47      172.45     46.38 o 
  -7  13   3      156.92      136.65     22.73 o 
  -6  13   3      413.19      339.97     56.25 o 
  -5  13   3      133.18      126.24     37.65 o 
  -4  13   3      164.28      177.55     57.74 o 
  -3  13   3        5.57       17.92      6.47 o 
  -2  13   3        1.90        7.69      3.86 o 
  -1  13   3        5.46        5.93      3.52 o 
   0  13   3      465.05      450.78     41.13 o 
   1  13   3       14.67       12.17      4.65 o 
   2  13   3      154.77      146.38     18.39 o 
   3  13   3       54.77       41.01     11.42 o 
   4  13   3      134.07      135.06     28.94 o 
   5  13   3       82.93       73.98     18.98 o 
   6  13   3       33.58       24.88      7.35 o 
   7  13   3        2.89        9.25      6.33 o 
   8  13   3       70.52       78.15     26.67 o 
   9  13   3       52.92       25.87     11.32 o 
  10  13   3      141.08      146.66     34.11 o 
  -9  14   3        5.47       16.40      9.65 o 
  -8  14   3       33.67       24.56     27.68 o 
  -7  14   3        0.35       14.01      7.19 o 
  -6  14   3      266.97      260.31     69.94 o 
  -5  14   3        0.61        6.24      6.34 o 
  -4  14   3       58.63       63.16      8.71 o 
  -3  14   3        5.27        6.57      5.46 o 
  -2  14   3        6.15        0.83      6.49 o 
  -1  14   3      105.36       81.25     28.94 o 
   0  14   3      204.42      188.73     27.51 o 
   1  14   3       29.28       16.47      4.84 o 
   2  14   3      279.13      268.37     39.18 o 
   3  14   3       26.92       25.60      6.07 o 
   4  14   3       69.15       76.61     10.05 o 
   5  14   3       22.44       24.91      7.49 o 
   6  14   3        4.17        1.40      5.87 o 
   7  14   3       80.11      112.74     32.36 o 
   8  14   3       45.08       39.25     15.68 o 
   9  14   3      168.42      190.68     29.45 o 
  -8  15   3       12.94        5.58      5.08 o 
  -7  15   3       59.22       33.35     13.34 o 
  -6  15   3       34.61       21.48     11.01 o 
  -5  15   3       76.35       83.33     28.65 o 
  -4  15   3        0.65        5.98      8.89 o 
  -3  15   3        2.14        5.83      6.54 o 
  -2  15   3        5.21        8.03      7.44 o 
  -1  15   3        0.18        9.84      4.65 o 
   0  15   3       25.24       24.79      7.57 o 
   1  15   3      186.78      160.12     18.96 o 
   2  15   3      301.23      265.33     50.06 o 
   3  15   3        2.13       -2.14      7.58 o 
   4  15   3       18.68       12.84     14.28 o 
   5  15   3        3.89       11.45      4.36 o 
   6  15   3       16.37        8.18     12.52 o 
   7  15   3        7.44        7.23     25.55 o 
   8  15   3      145.98      126.23     46.76 o 
  -6  16   3        1.60       -7.48     20.16 o 
  -5  16   3      176.82      157.25     26.01 o 
  -4  16   3       28.43       23.45      9.66 o 
  -3  16   3       18.25        8.04     10.13 o 
  -2  16   3       16.66       21.04      6.84 o 
  -1  16   3       58.70       45.31     10.39 o 
   0  16   3      112.14      125.07     26.40 o 
   1  16   3        7.76        7.49      5.53 o 
   2  16   3      157.03      124.95     27.48 o 
   3  16   3       12.07       17.28      5.46 o 
   4  16   3       26.37       23.06      8.74 o 
   5  16   3        8.02       11.73      5.07 o 
   6  16   3       30.34       21.82     11.51 o 
  -2  17   3       22.67        7.50      7.72 o 
  -1  17   3        0.57        9.80      6.83 o 
   0  17   3        0.09       11.89      4.48 o 
   1  17   3       77.54       44.62     11.99 o 
   2  17   3        1.29      -10.28     10.28 o 
 -16   0   4      350.93      340.95     77.69 o 
 -14   0   4       28.74       28.90     11.16 o 
 -12   0   4       71.27       68.98     11.44 o 
 -10   0   4       19.61       11.82      3.71 o 
  -8   0   4      665.30      610.06     41.57 o 
  -6   0   4     1752.62     1866.43     61.81 o 
  -4   0   4    13046.69    13684.82    216.48 o 
   0   0   4     1423.49     1231.70     33.29 o 
   4   0   4    14588.36    13137.11    147.22 o 
   8   0   4      685.43      574.77     45.88 o 
  12   0   4       51.21       52.22     20.68 o 
  14   0   4       72.11       60.38     15.38 o 
  16   0   4       37.98       46.72     29.23 o 
 -16   1   4      181.84      188.29     34.36 o 
 -15   1   4        1.36       -0.53      5.30 o 
 -14   1   4       74.04       68.09      9.97 o 
 -13   1   4      300.66      288.46     35.12 o 
 -12   1   4     1694.24     1757.32    222.06 o 
 -11   1   4       11.07        6.02      2.43 o 
 -10   1   4     2862.64     2876.80     75.91 o 
  -9   1   4       77.47       76.91      7.27 o 
  -6   1   4       58.77       60.63      3.78 o 
  -5   1   4      197.58      178.74      8.40 o 
  -4   1   4     1740.94     1742.88     22.02 o 
  -2   1   4       59.88       35.24      2.65 o 
   0   1   4      522.35      471.35     12.90 o 
   1   1   4       11.75       22.61      5.70 o 
   2   1   4        9.81        9.79      3.66 o 
   5   1   4       55.85       45.92      8.36 o 
   6   1   4       10.02       23.49      4.22 o 
   7   1   4       54.76       76.93      9.51 o 
   8   1   4      408.79      400.33     19.02 o 
   9   1   4      137.99      126.77     11.04 o 
  10   1   4     1681.96     1731.13    126.37 o 
  11   1   4      141.98      134.14     15.29 o 
  12   1   4     1178.73     1172.81    128.17 o 
  13   1   4        7.84        2.23      4.81 o 
  14   1   4     1036.86     1008.90    127.87 o 
  15   1   4        7.30        7.24      6.29 o 
  16   1   4        0.51        5.14      5.61 o 
 -16   2   4       51.40       64.19     14.31 o 
 -15   2   4       53.54       42.07      8.81 o 
 -14   2   4       33.18       21.41      7.39 o 
 -13   2   4       22.71       19.17      8.52 o 
 -12   2   4       37.47       40.72      5.84 o 
 -11   2   4       49.76       53.21      7.23 o 
 -10   2   4      502.89      486.71     31.75 o 
  -9   2   4      154.12      147.48     13.58 o 
  -8   2   4      863.02      764.43     26.62 o 
  -7   2   4       76.68       86.95      8.59 o 
  -6   2   4       64.56       55.22      4.16 o 
  -5   2   4        0.68       -1.17      1.87 o 
  -4   2   4    17594.20    19562.09    149.23 o 
  -1   2   4        7.42        3.73      3.09 o 
   0   2   4    10198.42     9517.89    174.02 o 
   1   2   4       72.07       59.68      7.30 o 
   5   2   4       67.87       64.63      7.66 o 
   7   2   4      216.06      141.89     14.66 o 
   8   2   4      636.41      579.38     19.98 o 
   9   2   4       48.82       46.87      5.60 o 
  10   2   4       89.55       94.37     11.16 o 
  11   2   4       51.93       50.39      6.21 o 
  12   2   4      257.11      232.12     33.31 o 
  13   2   4        2.85        1.25      4.70 o 
  14   2   4        2.53       12.39      5.12 o 
  15   2   4       22.39        6.87      5.15 o 
  16   2   4       13.17        5.52      7.30 o 
 -16   3   4      244.40      257.55     74.88 o 
 -15   3   4       35.52       43.59     11.56 o 
 -14   3   4      139.32      166.90     19.23 o 
 -13   3   4        7.68        6.04      3.79 o 
 -12   3   4     2215.89     2392.94     36.93 o 
 -11   3   4       42.57       45.39      5.34 o 
  -9   3   4        3.47        5.49      2.79 o 
  -7   3   4      491.72      515.21     23.54 o 
  -6   3   4     1652.23     1949.88     73.63 o 
  -3   3   4      346.34      322.54     13.68 o 
   0   3   4      142.78      132.99      5.27 o 
   1   3   4        4.67        5.89      3.38 o 
   2   3   4      773.79      586.85     40.52 o 
   3   3   4      491.68      462.31     25.33 o 
   7   3   4      208.43      190.62     13.93 o 
   8   3   4      223.84      199.83     52.26 o 
   9   3   4       19.83       18.64      5.18 o 
  11   3   4        7.75        3.56      3.39 o 
  12   3   4     1887.82     2113.91    122.98 o 
  13   3   4        6.25        6.15      5.06 o 
  14   3   4      823.69      955.69     71.09 o 
  15   3   4        9.80       11.73      4.23 o 
  16   3   4       17.41       21.65      9.05 o 
 -16   4   4       79.95       50.23     16.04 o 
 -15   4   4       25.71       27.91     11.08 o 
 -14   4   4       95.15      107.17     19.24 o 
 -13   4   4       33.28       35.70      9.95 o 
 -12   4   4       16.31       10.24      7.51 o 
 -11   4   4      633.06      676.00     62.52 o 
 -10   4   4      545.62      549.56     35.24 o 
  -9   4   4      403.25      431.01     56.95 o 
  -7   4   4      147.41      143.86     10.74 o 
  -6   4   4      180.93      237.60     11.24 o 
  -4   4   4    30071.13    30141.48     78.46 o 
  -3   4   4      484.97      416.17     16.81 o 
  -2   4   4    13273.06    13788.04    123.48 o 
   0   4   4    14027.35    14704.63    541.62 o 
   2   4   4    11218.15    11470.41    185.25 o 
   3   4   4       49.56       64.38      8.78 o 
   5   4   4       35.32       18.46      6.88 o 
   7   4   4       80.69       73.23     10.31 o 
   8   4   4      147.35      137.31     15.10 o 
   9   4   4        3.19        7.59      3.03 o 
  10   4   4      977.84      933.02     82.90 o 
  11   4   4       92.81      106.47     27.95 o 
  12   4   4      296.90      299.52     58.30 o 
  13   4   4      190.25      209.82     47.48 o 
  14   4   4       46.87       29.55     13.98 o 
  15   4   4       47.88       37.96     16.39 o 
  16   4   4        5.18       20.71     13.55 o 
 -15   5   4        3.95       17.28      7.63 o 
 -14   5   4      172.58      185.42     30.84 o 
 -13   5   4        3.37        1.13      4.49 o 
 -12   5   4      814.47      822.41     72.19 o 
 -11   5   4       23.79       19.46      4.42 o 
 -10   5   4     2662.94     2920.19    190.68 o 
  -9   5   4      381.69      440.48     30.11 o 
  -7   5   4      450.88      461.66     25.87 o 
  -6   5   4       12.12       23.90      5.09 o 
  -5   5   4       47.41       55.51      5.32 o 
  -4   5   4     3914.39     4174.09     74.33 o 
  -2   5   4      165.52      143.07     10.71 o 
   0   5   4     2153.77     2333.75    104.33 o 
   1   5   4       11.93       13.65      3.29 o 
   3   5   4      216.92      145.80     13.39 o 
   4   5   4     4234.82     4078.06    162.72 o 
   7   5   4      973.93      936.71     32.02 o 
   8   5   4      565.55      580.78     22.78 o 
   9   5   4      106.16      115.64     20.87 o 
  10   5   4      914.52      890.69    115.63 o 
  11   5   4      226.11      226.43     37.35 o 
  12   5   4      868.60      923.81    117.26 o 
  13   5   4       45.68       42.62     15.07 o 
  14   5   4      757.82      832.06    135.82 o 
  15   5   4        1.08       12.34      5.24 o 
 -15   6   4        5.70       11.40      9.29 o 
 -14   6   4        2.50        7.93      5.92 o 
 -13   6   4      189.25      195.62     24.35 o 
 -12   6   4       24.64       24.67      7.22 o 
 -11   6   4     1080.97     1223.89     80.62 o 
 -10   6   4       19.41       17.61      6.92 o 
  -9   6   4      709.61      691.59    142.63 o 
  -8   6   4      268.58      272.92     28.97 o 
  -7   6   4       81.12       96.91     10.66 o 
  -6   6   4      261.21      318.00     16.25 o 
  -5   6   4      663.89      703.29     42.90 o 
  -4   6   4     2419.22     2387.05    101.50 o 
  -3   6   4     1084.27     1178.15     48.17 o 
  -2   6   4     3520.78     3431.66     79.43 o 
  -1   6   4      384.34      412.16     15.39 o 
   0   6   4      221.63      224.06     27.46 o 
   1   6   4      371.37      418.65     15.70 o 
   2   6   4     2302.63     2289.97     66.91 o 
   3   6   4     1020.84      976.05     31.71 o 
   4   6   4     2924.35     2646.79     85.83 o 
   5   6   4      358.70      335.43     14.37 o 
   6   6   4      728.64      626.99     22.59 o 
   8   6   4      650.13      685.27     41.05 o 
   9   6   4       34.78       56.17     26.62 o 
  10   6   4      446.52      482.60     79.22 o 
  11   6   4      361.84      485.42     74.75 o 
  12   6   4      270.70      241.93     50.05 o 
  13   6   4      365.23      428.37     53.26 o 
  14   6   4       43.23       74.84     28.01 o 
  15   6   4       46.38       37.99     17.30 o 
 -15   7   4        2.13        7.90      9.94 o 
 -14   7   4       33.64       33.08     14.53 o 
 -13   7   4       16.58       12.04      7.40 o 
 -12   7   4      438.50      452.72     58.30 o 
 -11   7   4       36.95       35.07     10.37 o 
 -10   7   4     1287.73     1468.50    160.48 o 
  -9   7   4        1.27       -2.27      5.62 o 
  -8   7   4      765.91      888.05     87.01 o 
  -7   7   4       57.69       60.56      7.35 o 
  -6   7   4       71.61       77.39     13.28 o 
  -5   7   4      783.57      926.50     38.99 o 
  -4   7   4      151.37      144.21     17.28 o 
  -3   7   4     1145.99     1300.97     35.80 o 
  -2   7   4      686.37      629.43     59.10 o 
   0   7   4     1350.99     1412.89     54.22 o 
   1   7   4        8.80       15.27      3.59 o 
   3   7   4     1238.43     1256.48     33.48 o 
   8   7   4       49.35       45.56      6.50 o 
   9   7   4       43.60       37.03      7.63 o 
  10   7   4     2272.19     2437.88     88.46 o 
  11   7   4       19.97       14.41     10.26 o 
  12   7   4      464.56      499.58     88.40 o 
  13   7   4      128.21      120.01     29.47 o 
  14   7   4      227.77      303.56     54.28 o 
  15   7   4        0.62       10.45      6.83 o 
 -14   8   4        3.54        8.04      7.08 o 
 -13   8   4       69.62       56.36     16.25 o 
 -12   8   4        7.25        2.59     16.21 o 
 -11   8   4      257.08      244.87     40.47 o 
 -10   8   4       69.12       58.58     10.59 o 
  -9   8   4      577.81      591.64     81.56 o 
  -8   8   4      707.06      785.42     57.27 o 
  -7   8   4      988.30     1002.82     58.54 o 
  -6   8   4       96.61      130.56     18.06 o 
  -5   8   4       30.64       35.70      4.62 o 
  -3   8   4       39.19       42.46      9.68 o 
  -2   8   4     2109.66     2023.16    197.83 o 
  -1   8   4       11.68       18.75      6.13 o 
   0   8   4     2789.93     3023.42    146.67 o 
   2   8   4     1316.92     1387.92     72.95 o 
   3   8   4      546.74      644.40     55.88 o 
   4   8   4     1672.95     1842.59     81.15 o 
   7   8   4      264.34      266.49     26.18 o 
   8   8   4      469.88      525.16     33.47 o 
   9   8   4        6.06       10.71      6.90 o 
  10   8   4        1.29       18.58      8.83 o 
  11   8   4      105.16      122.14     45.42 o 
  12   8   4       64.17       70.01     34.91 o 
  13   8   4      132.66      163.57     35.09 o 
  14   8   4        1.50       11.71      8.23 o 
 -13   9   4        2.08        4.28      4.28 o 
 -12   9   4      457.08      555.22     71.17 o 
 -11   9   4       91.67       76.70     14.85 o 
 -10   9   4      896.28      944.01    124.27 o 
  -9   9   4       48.31       60.20     11.60 o 
  -8   9   4      872.16      909.07    116.76 o 
  -7   9   4        3.17        8.25      6.19 o 
  -5   9   4        9.93        9.92      4.20 o 
  -2   9   4      399.79      416.12     75.49 o 
  -1   9   4      549.08      687.25     77.56 o 
   0   9   4      142.71      143.86     10.93 o 
   1   9   4      115.69      136.91     13.32 o 
   2   9   4        8.09        6.67      8.89 o 
   3   9   4      464.91      551.12     36.96 o 
   4   9   4      206.63      224.01     17.14 o 
   5   9   4      265.26      322.56     55.11 o 
   6   9   4       54.16       55.13      8.75 o 
   7   9   4        3.11       17.04      7.52 o 
   8   9   4       27.81       27.01      8.37 o 
   9   9   4      150.46      202.78     40.50 o 
  10   9   4      467.47      455.41    117.69 o 
  11   9   4        1.95       20.40     10.74 o 
  12   9   4      417.64      576.87    111.36 o 
  13   9   4       25.04       11.12     13.03 o 
 -13  10   4       73.80       39.17      9.08 o 
 -12  10   4        6.11        3.84      5.63 o 
 -11  10   4      246.63      238.80     52.11 o 
 -10  10   4      356.46      375.11     48.83 o 
  -9  10   4      223.75      237.53     36.17 o 
  -8  10   4      347.44      375.61     45.93 o 
  -7  10   4       52.15       42.82      7.96 o 
  -6  10   4       99.95       87.67     11.55 o 
  -5  10   4      495.82      463.66     38.05 o 
  -4  10   4     1117.34     1202.35     78.97 o 
  -3  10   4      188.08      199.93     20.44 o 
   0  10   4     1292.66     1364.75     45.19 o 
   1  10   4      509.66      486.62     23.45 o 
   3  10   4      356.61      375.37     29.78 o 
   4  10   4     1058.45     1078.22     62.47 o 
   5  10   4      858.27     1032.70     62.01 o 
   6  10   4      530.12      577.10     52.26 o 
   7  10   4       68.43       77.18     12.76 o 
   8  10   4       73.89      111.49     32.75 o 
   9  10   4        4.43       -0.65     17.10 o 
  10  10   4       84.49      140.03     47.00 o 
  11  10   4      114.64      121.95     28.26 o 
  12  10   4       13.89       18.19      7.67 o 
  13  10   4      131.14      168.36     56.32 o 
 -12  11   4       79.79       72.15     18.55 o 
 -11  11   4       32.33       20.84     11.16 o 
 -10  11   4      407.78      386.19     86.22 o 
  -9  11   4      116.73      127.24     28.11 o 
  -8  11   4      440.74      422.80     61.64 o 
  -7  11   4      167.53      161.51     35.72 o 
  -6  11   4       26.28       46.33     11.22 o 
  -5  11   4      374.21      410.86     57.59 o 
  -4  11   4     1030.72     1016.92    124.36 o 
  -3  11   4     2459.74     2717.00    219.54 o 
   0  11   4       44.75       27.83      7.04 o 
   1  11   4        1.15        5.56      3.52 o 
   2  11   4      114.76      113.63     14.22 o 
   3  11   4      566.17      620.35     38.53 o 
   4  11   4       71.79       71.28     10.57 o 
   5  11   4     1250.93     1428.21    156.62 o 
   6  11   4      127.04      142.61     13.72 o 
   7  11   4      178.86      246.86     39.92 o 
   8  11   4        9.25       10.64      9.93 o 
   9  11   4        3.67        5.89      6.97 o 
  10  11   4      229.61      267.28     60.35 o 
  11  11   4       53.76       72.07     28.14 o 
  12  11   4      104.87      130.78     21.66 o 
 -11  12   4      137.99      121.20     24.65 o 
 -10  12   4       10.55        4.74      8.39 o 
  -9  12   4      123.66      130.73     26.19 o 
  -8  12   4        0.75        2.95      8.16 o 
  -7  12   4       48.50       46.56     14.32 o 
  -6  12   4        9.22       12.82      7.12 o 
  -5  12   4      727.54      740.67     57.21 o 
  -4  12   4      336.87      302.66     55.87 o 
  -3  12   4      337.35      336.64     48.78 o 
  -2  12   4      606.17      571.54     86.10 o 
  -1  12   4        8.85        1.08      3.18 o 
   0  12   4       76.38       67.74     12.50 o 
   1  12   4       12.80       15.82      5.42 o 
   2  12   4      862.75      884.09    101.87 o 
   3  12   4       12.21       11.03      6.25 o 
   4  12   4      434.44      457.76     35.98 o 
   5  12   4      211.82      225.41     26.72 o 
   6  12   4      104.08      114.71     21.49 o 
   7  12   4      129.14      171.66     32.71 o 
   8  12   4        8.37       13.07      6.64 o 
   9  12   4       63.16       64.51     11.50 o 
  10  12   4      136.53      169.66     44.70 o 
  11  12   4       81.48      101.00     15.43 o 
 -10  13   4       13.29        8.63     14.23 o 
  -9  13   4       64.01       76.46     40.78 o 
  -8  13   4       70.02       74.86     21.01 o 
  -7  13   4        9.55       10.81      6.44 o 
  -6  13   4        6.74       14.18      8.55 o 
  -5  13   4      181.36      204.33     34.28 o 
  -4  13   4        9.92        8.84     10.45 o 
  -3  13   4     1106.41     1187.50    128.09 o 
  -2  13   4        0.71        4.15      6.76 o 
   0  13   4       93.28       63.30     14.05 o 
   1  13   4        1.07       18.23      4.88 o 
   2  13   4       43.90       33.46      6.03 o 
   3  13   4      315.81      304.00     32.65 o 
   4  13   4      223.03      242.71     31.46 o 
   5  13   4      543.90      588.02     65.44 o 
   6  13   4        9.96       12.68      5.21 o 
   7  13   4      194.32      193.42     19.37 o 
   8  13   4        8.68       19.17      7.52 o 
   9  13   4        4.86      -12.42     12.42 o 
  10  13   4       23.23       28.84     12.59 o 
  -9  14   4       57.93       43.55     13.19 o 
  -8  14   4        5.77       13.37     12.95 o 
  -7  14   4        4.86        8.07     11.13 o 
  -6  14   4       66.24       79.37     24.71 o 
  -5  14   4       14.35       25.77      9.95 o 
  -4  14   4      117.26      128.50     43.26 o 
  -3  14   4       41.11       37.81      9.83 o 
  -2  14   4       16.64        5.68      6.79 o 
  -1  14   4        3.66        9.00      7.44 o 
   0  14   4        1.26        4.62      6.40 o 
   1  14   4      129.07       92.25     20.32 o 
   2  14   4      314.50      268.19     34.70 o 
   3  14   4       45.89       36.55      8.84 o 
   4  14   4       12.35        6.74      4.53 o 
   5  14   4      107.99      114.94     23.93 o 
   6  14   4       21.79       11.99      3.66 o 
   7  14   4       26.37       28.37     16.65 o 
   8  14   4        5.42       -2.64     11.18 o 
   9  14   4       13.22        4.83      6.94 o 
  -7  15   4        0.39       -1.83     13.21 o 
  -6  15   4        9.87       13.69     16.03 o 
  -5  15   4      113.31      145.78     41.04 o 
  -4  15   4       31.13       43.54      9.65 o 
  -3  15   4      132.81      130.37     31.97 o 
  -2  15   4        0.26        0.32      9.34 o 
  -1  15   4       10.73        9.88      6.52 o 
   0  15   4       17.66        3.18      9.20 o 
   1  15   4       17.07       13.52     10.90 o 
   2  15   4       48.60       37.29      8.57 o 
   3  15   4      212.88      199.79     25.13 o 
   4  15   4        9.81        8.27      3.83 o 
   5  15   4       66.49       47.39     13.25 o 
   6  15   4       10.21        1.74      9.09 o 
   7  15   4       91.85       69.99     26.69 o 
  -5  16   4       13.72       17.98     26.33 o 
  -4  16   4        1.52       -0.60      6.10 o 
  -3  16   4        3.61        2.10      6.91 o 
  -2  16   4       24.40       18.64     10.38 o 
  -1  16   4        2.55       11.90      6.97 o 
   0  16   4       43.95       34.41     11.58 o 
   1  16   4       23.39       11.51      6.55 o 
   2  16   4       41.58       28.18      9.03 o 
   3  16   4        5.76        6.12      8.79 o 
   4  16   4       87.66       51.34     12.74 o 
   5  16   4        0.89        0.56      6.22 o 
 -15   0   5      107.97       84.40     48.33 o 
 -13   0   5     1512.83     1626.92    353.51 o 
 -11   0   5       80.37       69.99     12.35 o 
  -9   0   5      899.28      797.31    142.15 o 
  -3   0   5      115.68       89.13      6.58 o 
  -1   0   5      115.40       92.14     10.07 o 
   3   0   5       66.17       67.49      7.73 o 
   5   0   5       19.71       34.13      6.61 o 
   7   0   5     1665.84     1482.84     49.03 o 
   9   0   5     1550.66     1281.50    107.27 o 
  11   0   5      547.52      474.92     70.52 o 
  13   0   5      380.41      390.20     83.24 o 
  15   0   5      700.22      668.15    215.06 o 
 -16   1   5       45.52       37.76      9.26 o 
 -15   1   5       14.55        8.57      3.95 o 
 -14   1   5        3.76        9.24     11.13 o 
 -13   1   5        0.01        6.11      4.03 o 
 -12   1   5        0.08       10.00      4.32 o 
 -11   1   5       14.16        4.37      3.40 o 
 -10   1   5      162.51      148.77     17.62 o 
  -9   1   5     1683.36     1646.21     84.69 o 
  -8   1   5      224.53      202.41     14.36 o 
  -7   1   5     4766.97     4861.76    206.54 o 
  -6   1   5        0.18       -2.01      3.03 o 
  -4   1   5      661.77      677.12     15.69 o 
  -3   1   5      218.20      200.24      6.22 o 
  -2   1   5     1173.45     1166.16     18.04 o 
  -1   1   5     8456.68     8606.60    207.41 o 
   0   1   5       44.73       55.04      6.14 o 
   2   1   5      195.67      150.21     10.23 o 
   6   1   5        4.24        9.29      4.20 o 
   7   1   5     4996.20     4416.69    138.40 o 
   8   1   5       27.83       19.60      4.98 o 
   9   1   5     3214.35     2865.59    148.65 o 
  10   1   5      311.89      313.80     29.33 o 
  11   1   5        5.10        6.11      4.45 o 
  12   1   5        6.91        8.99      6.43 o 
  13   1   5        0.04       -0.08      4.14 o 
  14   1   5       14.50       10.47      3.40 o 
  15   1   5        0.01        4.12      3.37 o 
  16   1   5        2.38       11.92      7.31 o 
 -16   2   5        4.71        9.42     15.26 o 
 -15   2   5      549.47      595.93    119.86 o 
 -14   2   5       56.31       54.09      9.89 o 
 -13   2   5     1109.79     1149.38    145.16 o 
 -12   2   5       62.18       55.20      8.89 o 
 -11   2   5       34.31       29.23      3.77 o 
 -10   2   5      100.12       89.43      9.24 o 
  -9   2   5      836.22      828.58     43.86 o 
  -8   2   5      194.90      198.40      9.63 o 
  -6   2   5       58.77       69.91      6.27 o 
  -4   2   5      748.49      875.93     12.33 o 
  -3   2   5      504.69      551.92      9.08 o 
  -1   2   5        2.21       16.02      5.55 o 
   0   2   5      634.08      602.48     12.11 o 
   1   2   5       54.66       76.29      8.20 o 
   2   2   5       17.86       21.80     23.71 o 
   6   2   5      285.82      285.24     23.99 o 
   7   2   5     2127.22     2057.20     59.05 o 
   8   2   5       97.81       92.38     10.30 o 
  10   2   5       24.41       16.41      5.36 o 
  11   2   5       13.99       10.67      5.42 o 
  12   2   5      333.24      382.77     51.17 o 
  13   2   5      463.88      463.36     62.53 o 
  14   2   5       65.09       40.38     10.44 o 
  15   2   5      865.02      916.39    170.76 o 
  16   2   5        1.91        2.00     15.91 o 
 -15   3   5        2.07       11.34      6.76 o 
 -14   3   5       24.16       18.22      5.45 o 
 -13   3   5       30.06       51.22     11.96 o 
 -12   3   5        0.18        7.08      5.30 o 
 -11   3   5      105.13      103.17     11.51 o 
 -10   3   5        3.68       12.31      8.61 o 
  -9   3   5      150.66      156.97     14.77 o 
  -8   3   5       81.31       63.59      7.02 o 
  -7   3   5     5392.30     6058.93    282.15 o 
  -6   3   5        3.07        1.96      3.03 o 
  -5   3   5      322.80      215.80      6.49 o 
  -4   3   5     1312.42     1279.55     38.79 o 
  -3   3   5      665.83      757.98     22.42 o 
  -2   3   5      326.27      358.61     18.78 o 
  -1   3   5    10099.88    10586.42    129.70 o 
   0   3   5     1285.54     1394.13     28.04 o 
   2   3   5      216.33      223.55     12.99 o 
   4   3   5      842.45     1004.19     37.55 o 
   6   3   5       16.25       11.88      4.48 o 
   7   3   5     8717.81     7216.09    285.62 o 
   8   3   5      237.76      232.01     30.08 o 
  10   3   5      120.94      146.27     18.29 o 
  11   3   5       19.70       22.49      5.59 o 
  12   3   5        5.53        4.21      4.22 o 
  13   3   5       18.43       21.03      6.83 o 
  14   3   5       20.26       12.32      9.72 o 
  15   3   5        2.41       -1.15     12.68 o 
 -15   4   5      730.35      868.12    180.55 o 
 -14   4   5       23.17       21.29      8.22 o 
 -13   4   5     1111.88     1380.12     88.91 o 
 -12   4   5       48.63       41.59      7.19 o 
 -11   4   5       37.50       30.95      6.76 o 
 -10   4   5        3.23        5.06      4.14 o 
  -9   4   5     1764.21     1847.43    197.38 o 
  -8   4   5      350.43      362.39     19.20 o 
  -7   4   5     4710.15     4714.53    162.54 o 
  -6   4   5     1249.02     1319.17     43.37 o 
  -5   4   5       34.86       28.27     10.05 o 
  -3   4   5     1625.04     1711.84     26.27 o 
  -2   4   5      108.80      110.47     19.55 o 
   0   4   5     2832.88     3000.35    106.07 o 
   1   4   5        4.32        8.84      1.86 o 
   2   4   5      815.04      656.28     19.58 o 
   3   4   5     2251.95     1993.07     76.05 o 
   4   4   5       90.30       95.39     11.82 o 
   6   4   5      807.82      769.87     35.48 o 
   7   4   5     2778.62     3092.71    115.50 o 
   8   4   5      410.32      378.06     26.85 o 
   9   4   5     3419.81     3278.97    111.95 o 
  10   4   5      132.89      147.86     23.05 o 
  11   4   5       27.44       37.95      8.70 o 
  12   4   5        0.86        6.86      4.69 o 
  13   4   5      336.20      388.44    113.56 o 
  14   4   5        0.02        6.15      8.11 o 
  15   4   5      489.93      511.47    100.64 o 
 -15   5   5        1.10       -2.50      8.10 o 
 -14   5   5       89.74      108.50     26.20 o 
 -13   5   5        0.70        3.13      5.78 o 
 -12   5   5        5.34       17.84      9.19 o 
 -11   5   5       78.62       61.29     10.10 o 
 -10   5   5      423.86      447.37     46.67 o 
  -9   5   5      119.46      144.14     13.94 o 
  -8   5   5     1034.93     1049.68     96.27 o 
  -7   5   5     2312.09     2558.51     84.20 o 
  -4   5   5      453.26      432.91     18.95 o 
  -2   5   5       97.83      113.78     12.20 o 
  -1   5   5     6888.78     8021.92    152.28 o 
   0   5   5       82.33       85.86      7.93 o 
   2   5   5      793.28      595.88     37.23 o 
   3   5   5      274.14      191.30     15.49 o 
   4   5   5      636.26      614.27     31.41 o 
   5   5   5      819.91      852.42     69.49 o 
   6   5   5      116.90      129.19     12.23 o 
   7   5   5     2208.49     2090.30    112.87 o 
   8   5   5      262.57      270.93     28.36 o 
   9   5   5      209.58      247.46     30.05 o 
  10   5   5      724.63      759.68     80.44 o 
  11   5   5       28.82       13.06     12.78 o 
  12   5   5        4.44       -8.10      8.10 o 
  13   5   5        0.80        7.34      5.19 o 
  14   5   5        3.93        3.73     10.10 o 
  15   5   5        8.40       -3.27      9.35 o 
 -15   6   5      222.94      210.19     67.56 o 
 -14   6   5       13.98       13.82     10.78 o 
 -13   6   5      386.92      429.98     88.02 o 
 -12   6   5      158.88      186.08     28.46 o 
 -11   6   5        0.69        9.83      5.63 o 
 -10   6   5       13.64       16.46      5.33 o 
  -9   6   5       35.81       24.43      8.53 o 
  -8   6   5      722.64      734.05     45.86 o 
  -6   6   5     1197.86     1265.88     46.81 o 
  -5   6   5     1016.70     1062.80     37.14 o 
  -4   6   5       35.96       33.23      4.90 o 
  -3   6   5        7.59        4.68      2.64 o 
  -2   6   5      570.26      531.52     31.60 o 
  -1   6   5      472.87      567.08     38.39 o 
   0   6   5     4383.03     4527.98     81.42 o 
   2   6   5      970.39      950.50     27.42 o 
   3   6   5        0.85       -4.75      5.05 o 
   5   6   5     1338.17     1265.83     29.65 o 
   6   6   5     1587.05     1579.70     36.30 o 
   7   6   5      645.78      645.58     37.49 o 
   8   6   5      969.08      940.86     48.36 o 
   9   6   5      656.45      695.12     96.40 o 
  10   6   5        6.85        6.10     10.77 o 
  11   6   5       42.70       41.71     10.00 o 
  12   6   5       49.73       52.68     11.54 o 
  13   6   5      151.87      174.33     48.83 o 
  14   6   5        0.17        4.19      7.87 o 
  15   6   5       85.31       99.32     36.76 o 
 -14   7   5       43.69       41.15     11.42 o 
 -13   7   5        3.30       -0.99      5.75 o 
 -12   7   5        5.75        8.58      3.51 o 
 -11   7   5       16.19       11.32      7.19 o 
 -10   7   5      240.61      225.05     30.35 o 
  -9   7   5      265.28      272.44     34.32 o 
  -8   7   5      113.35      111.11     12.37 o 
  -7   7   5       19.24       17.58      4.55 o 
  -6   7   5      301.85      298.36     22.57 o 
  -5   7   5      240.37      255.04     16.25 o 
  -4   7   5       49.08       56.44      5.50 o 
  -3   7   5      344.56      410.13     19.10 o 
  -2   7   5       10.83       10.01      3.95 o 
  -1   7   5      691.32      744.90     22.30 o 
   0   7   5        0.88       11.99      8.97 o 
   3   7   5      832.84      802.30     40.01 o 
   4   7   5       15.40       19.44      7.58 o 
   5   7   5      153.28      142.42     10.43 o 
   6   7   5       41.80       44.81      7.15 o 
   8   7   5      218.34      216.90     20.31 o 
   9   7   5       53.53       55.32     12.02 o 
  10   7   5       19.72       25.12     10.22 o 
  11   7   5        4.68        2.39      7.95 o 
  12   7   5        0.04        8.94      6.29 o 
  13   7   5       10.33        3.32      7.96 o 
  14   7   5       47.88       21.41     11.16 o 
 -14   8   5        0.40        4.30      7.35 o 
 -13   8   5      147.30      161.87     36.20 o 
 -12   8   5       86.73       64.65     17.79 o 
 -11   8   5        7.46       24.75     12.08 o 
 -10   8   5        0.64        8.10      3.47 o 
  -9   8   5      113.69      148.55     27.16 o 
  -8   8   5      437.91      440.72     46.76 o 
  -7   8   5      325.75      366.15     35.02 o 
  -6   8   5        4.13       12.38      5.14 o 
  -5   8   5      544.43      561.49     85.88 o 
  -4   8   5        2.14        7.90      4.57 o 
  -3   8   5       31.63       31.36     15.61 o 
  -2   8   5      227.53      285.47     23.02 o 
  -1   8   5        7.91        3.98      3.72 o 
   0   8   5     1260.04     1410.00     41.76 o 
   1   8   5       45.48       47.41     10.18 o 
   2   8   5      437.51      434.69     24.14 o 
   3   8   5      115.98      126.58     10.74 o 
   4   8   5      291.72      272.67     29.02 o 
   5   8   5        5.39       12.90      5.49 o 
   6   8   5        2.38        3.45      6.16 o 
   7   8   5       37.46       33.03      6.18 o 
   8   8   5      127.76      132.87     26.24 o 
   9   8   5      135.73      167.49     23.37 o 
  10   8   5      107.90      125.51     33.77 o 
  11   8   5        0.36        3.43      8.40 o 
  12   8   5        0.78       11.83      6.93 o 
  13   8   5       49.01       39.29     15.36 o 
  14   8   5        0.01       -2.97      9.49 o 
 -13   9   5        1.34        2.19      8.88 o 
 -12   9   5        7.47       11.74      5.49 o 
 -11   9   5        2.62       14.44      7.61 o 
 -10   9   5       51.73       39.17     13.56 o 
  -9   9   5       12.52        9.48      7.56 o 
  -8   9   5      187.66      175.59     23.08 o 
  -7   9   5      441.26      486.58     56.57 o 
  -6   9   5       85.18       98.07     12.50 o 
  -5   9   5      292.04      337.25     25.02 o 
  -4   9   5       18.26       16.37      6.50 o 
  -3   9   5      208.90      254.62     36.97 o 
  -2   9   5       55.76       58.40      6.63 o 
  -1   9   5     5650.32     6794.38    212.78 o 
   0   9   5        4.56        7.92      3.84 o 
   1   9   5     5571.84     6607.69    347.27 o 
   2   9   5      190.73      205.95     21.79 o 
   3   9   5      496.57      511.36     30.86 o 
   4   9   5        0.34        5.66      4.16 o 
   5   9   5     1150.86     1238.23     70.86 o 
   6   9   5      109.35      105.66      8.67 o 
   7   9   5      692.79      775.36     79.39 o 
   8   9   5      668.40      742.97     98.31 o 
   9   9   5      342.20      383.05     48.57 o 
  10   9   5      165.10      154.38     57.01 o 
  11   9   5       23.48       20.39      6.38 o 
  12   9   5       22.55       69.56     39.81 o 
  13   9   5        0.06       -1.90     11.70 o 
 -13  10   5      162.31      186.87     50.89 o 
 -12  10   5        9.40       13.93      5.28 o 
 -11  10   5        3.83       10.34      7.08 o 
 -10  10   5       33.48       23.98      6.75 o 
  -9  10   5      352.58      336.24     49.05 o 
  -8  10   5      129.00      137.54     35.84 o 
  -7  10   5      594.50      620.46     75.98 o 
  -6  10   5      134.50      149.60     17.68 o 
  -5  10   5       66.88       74.71     10.11 o 
  -4  10   5       83.58       82.46     11.51 o 
  -3  10   5      335.65      394.54     40.64 o 
  -2  10   5        6.96        2.14      9.53 o 
  -1  10   5        8.93       15.67      3.63 o 
   0  10   5      218.15      246.19     27.72 o 
   1  10   5      135.69      151.50     13.49 o 
   3  10   5      697.66      745.51     51.98 o 
   4  10   5      170.23      198.42     15.34 o 
   5  10   5      112.26      138.15     23.93 o 
   6  10   5      177.94      207.94     19.54 o 
   7  10   5      335.49      396.39     31.08 o 
   8  10   5      828.58      927.31     96.51 o 
   9  10   5      484.81      611.07     93.37 o 
  10  10   5       46.42       66.27     33.68 o 
  11  10   5        2.65       -1.42     13.17 o 
  12  10   5        1.22       -9.54     12.11 o 
  13  10   5       72.53      100.96     54.26 o 
 -12  11   5       20.03       15.19     10.86 o 
 -11  11   5       27.74       15.52      7.06 o 
 -10  11   5       35.60       29.77      9.47 o 
  -9  11   5        0.36        8.10      3.89 o 
  -8  11   5      109.31       87.33     17.74 o 
  -7  11   5      672.54      727.87     76.96 o 
  -6  11   5       49.87       57.38     10.82 o 
  -5  11   5      394.06      409.04     54.71 o 
  -4  11   5       83.36       89.37     18.31 o 
  -3  11   5       24.04       21.48      6.56 o 
  -2  11   5     1006.56     1123.84    113.79 o 
  -1  11   5      217.89      214.48     26.08 o 
   0  11   5        6.13        3.14      6.31 o 
   2  11   5       70.69       75.84      7.47 o 
   3  11   5        2.63        8.25      3.82 o 
   4  11   5      102.74      110.47     12.56 o 
   5  11   5       73.26       88.94     10.18 o 
   6  11   5        6.69       10.17      5.26 o 
   7  11   5      908.09     1066.84     90.10 o 
   8  11   5      469.79      582.68     69.73 o 
   9  11   5       66.39       82.70     21.09 o 
  10  11   5      196.91      321.74     45.50 o 
  11  11   5        3.55       -2.55     12.77 o 
  12  11   5        5.55       14.03      5.43 o 
 -11  12   5       11.59        7.94      9.28 o 
 -10  12   5        2.22       16.71      8.63 o 
  -9  12   5        0.79        4.76      6.25 o 
  -8  12   5      285.78      261.35     28.92 o 
  -7  12   5      133.45      136.19     37.43 o 
  -6  12   5      256.27      300.96     46.07 o 
  -5  12   5       65.11       56.18     11.21 o 
  -4  12   5       80.75      104.94     29.86 o 
  -3  12   5       14.12        2.81      8.94 o 
  -2  12   5      649.18      719.19    110.76 o 
  -1  12   5       20.98       10.08      9.94 o 
   0  12   5     1071.99     1192.94    131.02 o 
   1  12   5      113.10       79.05     15.94 o 
   2  12   5     1189.87     1239.08    139.50 o 
   3  12   5        0.10        1.71      5.95 o 
   4  12   5       15.10       17.27      4.48 o 
   5  12   5       76.67       91.62     15.80 o 
   6  12   5      188.31      228.38     28.31 o 
   7  12   5      239.36      247.77     30.53 o 
   8  12   5      122.70      146.52     18.68 o 
   9  12   5       68.04       74.02     22.24 o 
  10  12   5       80.59       83.51     14.73 o 
  11  12   5        2.23        1.49      8.22 o 
 -10  13   5        5.60       12.11     15.20 o 
  -9  13   5        0.18        4.74      5.35 o 
  -8  13   5      157.02      152.97     31.51 o 
  -7  13   5       41.06       48.73     16.52 o 
  -6  13   5       96.68      108.36     20.57 o 
  -5  13   5       17.66       25.97     13.18 o 
  -4  13   5       73.71      114.18     42.81 o 
  -3  13   5        8.37        0.94      5.51 o 
  -2  13   5       19.09        9.96      6.67 o 
  -1  13   5       13.39        8.92      6.38 o 
   0  13   5       50.23       46.58     16.67 o 
   1  13   5       59.77       29.80     10.79 o 
   2  13   5       68.25       56.26      9.14 o 
   3  13   5        9.44        7.82      8.62 o 
   4  13   5       22.88       30.13      7.41 o 
   5  13   5        5.96        6.11      5.97 o 
   6  13   5        3.88       11.61      5.29 o 
   7  13   5        0.80        0.31      6.93 o 
   8  13   5      147.83      162.49     34.26 o 
   9  13   5       40.85       39.30     11.39 o 
  10  13   5       20.69       46.75     24.07 o 
  -8  14   5       10.09       15.55     14.78 o 
  -7  14   5      122.08      130.16     20.78 o 
  -6  14   5       94.45      100.56     27.64 o 
  -5  14   5       95.25      105.25     29.56 o 
  -4  14   5        4.38       18.69      8.91 o 
  -3  14   5       33.45       37.18      7.82 o 
  -2  14   5        1.59        6.30      5.04 o 
  -1  14   5      109.58      100.28     21.92 o 
   0  14   5      420.02      430.41     63.76 o 
   1  14   5      316.04      276.82     42.47 o 
   2  14   5      347.06      299.86     43.57 o 
   3  14   5       67.07       53.56     10.84 o 
   4  14   5       13.65       21.41      6.42 o 
   5  14   5       59.66       87.37     17.36 o 
   6  14   5       36.47       29.74      8.62 o 
   7  14   5       76.01       85.91     21.53 o 
   8  14   5       87.55      104.16     19.33 o 
  -7  15   5       21.97       21.21     10.07 o 
  -6  15   5       89.77       94.30     45.72 o 
  -5  15   5       21.04       22.74     13.07 o 
  -4  15   5      167.05      166.43     46.41 o 
  -3  15   5        6.99        7.91      6.49 o 
  -2  15   5        1.76        6.71      4.91 o 
  -1  15   5       13.32       11.75      8.79 o 
   0  15   5       61.65       46.85      9.82 o 
   1  15   5       49.86       27.72     10.62 o 
   2  15   5        4.27       13.53      5.59 o 
   3  15   5       46.43       26.84      6.68 o 
   4  15   5        0.06        8.01      4.09 o 
   5  15   5        4.17        5.06      5.17 o 
   6  15   5       14.34        6.58      4.64 o 
   7  15   5       48.20       50.40     24.97 o 
  -4  16   5       34.54       38.70     15.94 o 
  -3  16   5        8.15        9.19     10.07 o 
  -2  16   5        1.15        2.74     10.65 o 
  -1  16   5       28.80       18.07      6.78 o 
   0  16   5       48.78       25.00     10.89 o 
   1  16   5        1.34       16.37     12.96 o 
   2  16   5       64.73       56.56     14.64 o 
   3  16   5       25.18       31.29     10.41 o 
   4  16   5       22.10       27.18      7.96 o 
 -14   0   6       31.75       21.03     11.42 o 
 -12   0   6      194.96      177.31     81.37 o 
 -10   0   6      422.61      466.25     48.20 o 
  -6   0   6      214.81      188.67     23.97 o 
   0   0   6      617.34      565.43     24.45 o 
   8   0   6      103.45      101.65     11.60 o 
  10   0   6     1052.05     1012.00    138.40 o 
  12   0   6      134.90      167.20     58.53 o 
  14   0   6      406.65      428.97    121.12 o 
 -15   1   6       36.03       63.67     21.07 o 
 -14   1   6      175.07      161.92     36.55 o 
 -13   1   6       60.45       57.00      9.85 o 
 -12   1   6     1629.38     1807.56    196.88 o 
 -11   1   6       70.87       61.19     17.07 o 
 -10   1   6     2555.23     2698.21    207.32 o 
  -9   1   6       55.37       50.88      5.80 o 
  -8   1   6      309.42      333.35     25.08 o 
  -7   1   6      270.46      275.26      8.09 o 
  -5   1   6      680.53      726.92     18.74 o 
  -3   1   6      167.68      186.03      7.16 o 
   0   1   6      442.31      447.74     17.12 o 
   6   1   6      345.59      288.20     24.27 o 
   7   1   6      329.33      292.41     15.35 o 
   8   1   6      283.05      252.43     14.26 o 
   9   1   6       33.07       38.78      6.15 o 
  10   1   6      754.90      704.06     41.38 o 
  11   1   6      357.88      328.17     42.68 o 
  12   1   6     1372.73     1383.32    158.18 o 
  13   1   6       51.42       57.73     11.03 o 
  14   1   6       85.67       94.20     21.58 o 
  15   1   6       36.67       42.58     13.09 o 
 -15   2   6       74.67       93.89     19.31 o 
 -14   2   6       27.37       25.05      8.15 o 
 -13   2   6        0.66       -4.92      7.97 o 
 -12   2   6        0.55       10.29      8.31 o 
 -11   2   6      183.83      157.22     15.09 o 
 -10   2   6      148.42      156.37     14.21 o 
  -9   2   6      436.97      469.39     27.80 o 
  -8   2   6       89.15       79.54      8.10 o 
  -7   2   6      329.74      311.02     17.28 o 
  -5   2   6        0.30       -2.53      2.53 o 
  -4   2   6    12403.41    12217.70    374.89 o 
  -3   2   6       25.17        9.80      3.32 o 
  -1   2   6      127.92      122.75      5.95 o 
   0   2   6      245.63      253.02     12.48 o 
   1   2   6      287.64      319.72     20.20 o 
   4   2   6    11324.26    10574.82    211.38 o 
   5   2   6       66.02       74.75     10.85 o 
   7   2   6      375.06      331.68     39.94 o 
   8   2   6       46.33       38.86      5.67 o 
   9   2   6      756.21      730.03     39.35 o 
  10   2   6     1230.17     1106.20     91.96 o 
  11   2   6       15.10       20.00      3.84 o 
  12   2   6      260.99      249.55     44.75 o 
  13   2   6        0.73        4.58      4.21 o 
  14   2   6      194.02      186.47     39.03 o 
  15   2   6       10.34        6.22      5.30 o 
 -15   3   6        0.01        7.28     10.25 o 
 -14   3   6      234.66      243.49     41.86 o 
 -13   3   6       48.30       46.28     16.28 o 
 -12   3   6     1902.96     2131.10    328.32 o 
 -11   3   6       41.57       20.32      7.73 o 
 -10   3   6      901.31     1045.81     90.71 o 
  -9   3   6      104.95      117.11     13.14 o 
  -8   3   6       27.51       23.22      5.26 o 
  -7   3   6      256.52      260.25     17.22 o 
  -4   3   6      655.54      617.49     19.69 o 
  -3   3   6       24.19       14.91      2.45 o 
  -2   3   6      206.60      214.57      7.90 o 
   0   3   6      725.24      828.87     16.38 o 
   1   3   6       22.47       23.99      5.30 o 
   2   3   6      145.42      183.97     18.33 o 
   3   3   6      137.07      119.66     14.47 o 
   4   3   6      856.72      644.51     20.28 o 
   5   3   6        5.68        0.64      6.22 o 
   6   3   6      117.43      106.64     18.71 o 
   7   3   6      431.39      361.10     20.18 o 
   9   3   6      840.26      692.93     74.85 o 
  10   3   6     1358.64     1292.09    127.62 o 
  11   3   6      237.39      246.47     37.64 o 
  12   3   6      845.94      953.03    105.55 o 
  13   3   6       99.19       95.26     19.28 o 
  14   3   6       65.86       67.70     24.03 o 
  15   3   6       41.75       55.04     22.58 o 
 -15   4   6        0.50        3.25     10.06 o 
 -14   4   6        1.87        8.76     11.30 o 
 -13   4   6       53.13       23.23     13.11 o 
 -12   4   6       51.08       58.26     14.10 o 
 -11   4   6       38.60       28.05      5.31 o 
 -10   4   6      430.83      441.64     47.80 o 
  -9   4   6       48.05       62.93      7.27 o 
  -8   4   6       78.47       69.47      8.13 o 
  -7   4   6      750.57      843.46     44.94 o 
  -5   4   6      431.13      414.29     11.20 o 
  -3   4   6      678.93      708.84     25.16 o 
   0   4   6       81.53      109.61      6.02 o 
   1   4   6       15.37       14.62      4.33 o 
   3   4   6      729.21      673.47     16.56 o 
   5   4   6      738.83      645.58     47.62 o 
   6   4   6     1114.85     1142.85     51.94 o 
   7   4   6      264.08      252.11     20.06 o 
   8   4   6      304.32      287.14     23.12 o 
   9   4   6      143.38      130.00     21.03 o 
  10   4   6     1575.24     1343.18    161.61 o 
  11   4   6       91.01      123.15     21.82 o 
  12   4   6       11.74       11.39      5.64 o 
  13   4   6      175.51      169.09     25.61 o 
  14   4   6       12.13        9.15     12.42 o 
  15   4   6        1.42        3.66      7.97 o 
 -15   5   6       10.81       10.40      6.49 o 
 -14   5   6       62.07       48.74     15.95 o 
 -13   5   6       39.62       46.01      9.70 o 
 -12   5   6     1170.95     1529.65    111.55 o 
 -11   5   6       26.19       27.67     11.47 o 
 -10   5   6      686.50      822.85     92.13 o 
  -9   5   6        4.79       10.70      5.41 o 
  -8   5   6      131.29      132.36     14.72 o 
  -3   5   6     1176.22     1141.35     33.02 o 
  -1   5   6       98.29      110.85     22.45 o 
   0   5   6       97.34      131.11      7.33 o 
   2   5   6       88.16       91.72     11.73 o 
   4   5   6      787.89      626.30     72.69 o 
   5   5   6      179.11      193.06     22.33 o 
   6   5   6       28.94       27.65      6.09 o 
   7   5   6       36.41       29.53      4.46 o 
   9   5   6        2.99        8.54      4.88 o 
  10   5   6     1947.31     1941.53     79.04 o 
  11   5   6      191.88      228.52     37.71 o 
  12   5   6      735.26      851.82    122.83 o 
  13   5   6        5.11       17.38      7.99 o 
  14   5   6      116.42      102.41     18.16 o 
  15   5   6        9.77       14.61      6.14 o 
 -14   6   6        3.07        4.88      7.13 o 
 -13   6   6      254.48      258.85     36.80 o 
 -12   6   6        7.55       16.70      6.44 o 
 -11   6   6      282.01      318.79     41.10 o 
 -10   6   6      145.73      141.51     20.37 o 
  -9   6   6      172.83      205.82     30.90 o 
  -8   6   6       89.15      105.73     10.24 o 
  -6   6   6     1648.05     1752.53     61.93 o 
  -5   6   6      351.16      309.94     14.48 o 
  -4   6   6     2014.78     1944.35    176.44 o 
  -3   6   6       18.26       18.33      3.58 o 
  -2   6   6     2451.22     2554.75     61.23 o 
  -1   6   6        0.70        1.74      2.81 o 
   0   6   6        1.66       -1.63      2.03 o 
   1   6   6       25.73       30.05      4.20 o 
   2   6   6     3457.01     3550.14     95.08 o 
   3   6   6      117.99      108.89     12.06 o 
   4   6   6     3808.15     3222.73    123.43 o 
   5   6   6      285.56      238.05     14.10 o 
   6   6   6     1178.55     1205.48     61.04 o 
   7   6   6      234.60      235.06     20.32 o 
   8   6   6       45.37       34.39      9.35 o 
   9   6   6      260.55      290.89     39.66 o 
  10   6   6     1149.92     1190.54    129.24 o 
  11   6   6      299.06      313.71     44.64 o 
  12   6   6       44.22       46.83     11.02 o 
  13   6   6      128.66      123.11     35.41 o 
  14   6   6       18.68       36.62     12.55 o 
 -14   7   6       11.35       11.31      6.46 o 
 -13   7   6        1.02        5.15      6.85 o 
 -12   7   6     1255.93     1473.77     74.93 o 
 -11   7   6       25.87       32.99      8.44 o 
 -10   7   6     1356.90     1702.89    151.36 o 
  -9   7   6       12.85       23.75      6.16 o 
  -8   7   6       85.85       99.38     15.41 o 
  -7   7   6      420.92      494.69     46.64 o 
  -6   7   6      993.39     1102.14    146.92 o 
  -5   7   6      359.34      373.01     22.26 o 
  -3   7   6      598.83      638.07     69.23 o 
  -1   7   6       74.94       77.00      7.23 o 
   0   7   6      931.78     1003.99     28.83 o 
   1   7   6       12.86        8.99      4.25 o 
   2   7   6       70.09       73.29      9.17 o 
   3   7   6     1580.03     1544.90     81.69 o 
   4   7   6      138.06      122.28     11.95 o 
   5   7   6      721.03      712.42     27.37 o 
   6   7   6       38.62       47.17      8.97 o 
   7   7   6      425.00      454.43     36.90 o 
   8   7   6      298.07      288.46     40.31 o 
   9   7   6       16.37       16.30      6.73 o 
  10   7   6      677.17      721.08     77.92 o 
  11   7   6       60.90       62.37     12.42 o 
  12   7   6      393.85      423.16    117.83 o 
  13   7   6        2.09        9.48     11.78 o 
  14   7   6       37.40       40.09     12.06 o 
 -13   8   6      114.29      102.91     17.86 o 
 -12   8   6        4.65       16.43      7.72 o 
 -11   8   6      207.27      219.05     21.07 o 
 -10   8   6       72.00       86.10     16.77 o 
  -9   8   6      707.85      746.20    106.30 o 
  -8   8   6      288.93      268.45     32.74 o 
  -7   8   6        2.45        3.45      7.49 o 
  -6   8   6      288.41      309.01     35.43 o 
  -4   8   6      788.67      903.01     51.95 o 
  -2   8   6       53.63       36.40      9.36 o 
   0   8   6        0.39        0.19      3.72 o 
   1   8   6        5.45        9.41      4.20 o 
   3   8   6      156.21      142.52     10.79 o 
   4   8   6      655.45      563.95     23.04 o 
   5   8   6        4.62        7.90      5.30 o 
   7   8   6      568.69      611.63     64.61 o 
   8   8   6       23.18       15.89      6.80 o 
   9   8   6       53.11       59.77      9.16 o 
  10   8   6      196.44      209.93     35.43 o 
  11   8   6      230.70      232.63     28.67 o 
  12   8   6       25.34       19.78     22.74 o 
  13   8   6       23.79       30.08      9.62 o 
 -13   9   6        0.19        6.27      4.57 o 
 -12   9   6      629.38      688.79    142.48 o 
 -11   9   6       26.16       17.22      9.21 o 
 -10   9   6      221.34      216.23     33.60 o 
  -9   9   6       10.66        6.85      9.93 o 
  -8   9   6       56.68       47.43      9.22 o 
  -7   9   6        0.46        9.28     11.57 o 
  -6   9   6      433.43      422.34     58.53 o 
  -5   9   6      194.43      179.28     22.41 o 
  -4   9   6     1795.56     1918.75    135.78 o 
  -3   9   6     1301.13     1491.25    112.59 o 
  -2   9   6       13.61       26.76     10.20 o 
  -1   9   6      133.69      172.73     15.46 o 
   0   9   6        0.70       -5.85      6.01 o 
   1   9   6       32.53       39.24      6.71 o 
   2   9   6       11.68        8.92      5.11 o 
   3   9   6     1408.32     1560.08     71.34 o 
   4   9   6      674.00      677.62     59.95 o 
   5   9   6      547.22      581.58     37.45 o 
   6   9   6       27.13       30.76     10.36 o 
   7   9   6      186.47      224.35     25.85 o 
   8   9   6      395.14      414.49     41.75 o 
   9   9   6        0.41       -2.65      8.00 o 
  10   9   6      426.01      477.34     70.89 o 
  11   9   6      109.06      120.43     34.70 o 
  12   9   6      100.64      140.95     40.01 o 
  13   9   6        9.96       10.40      6.28 o 
 -12  10   6        1.50        6.32      5.59 o 
 -11  10   6      128.63      154.44     30.54 o 
 -10  10   6      105.02      102.32     25.81 o 
  -9  10   6       23.40       18.10      7.73 o 
  -8  10   6        0.20       13.37      6.78 o 
  -7  10   6       53.41       55.80     10.73 o 
  -6  10   6      286.61      265.16     49.88 o 
  -5  10   6       82.12       78.72     10.81 o 
  -4  10   6     1100.05     1211.16    120.35 o 
  -3  10   6      224.61      223.67     39.43 o 
  -2  10   6       28.05       11.62      6.72 o 
   0  10   6      429.20      399.94     29.48 o 
   1  10   6        8.98        4.98      4.72 o 
   3  10   6       54.77       55.86      7.71 o 
   4  10   6     1046.18     1075.68     96.87 o 
   5  10   6       93.12       85.67      9.84 o 
   6  10   6       48.32       57.08     12.65 o 
   7  10   6       30.48       37.40      7.16 o 
   8  10   6      108.34       96.77     25.96 o 
   9  10   6       52.00       65.07      8.97 o 
  10  10   6       90.45       65.57     16.81 o 
  11  10   6      215.94      241.37     65.99 o 
  12  10   6        4.48       17.68     12.65 o 
 -11  11   6       42.51       34.76     12.79 o 
 -10  11   6       95.11      116.17     27.56 o 
  -9  11   6        6.47        2.95      6.10 o 
  -8  11   6       28.61       20.03     11.29 o 
  -7  11   6       56.48       33.47     11.53 o 
  -6  11   6      234.48      220.52     45.78 o 
  -5  11   6     1310.53     1473.75     89.64 o 
  -4  11   6       67.65       61.38     10.36 o 
  -3  11   6     1549.30     1813.09    290.76 o 
  -2  11   6       68.13       53.34      9.25 o 
  -1  11   6       89.10       76.72     19.84 o 
   0  11   6        3.39       11.96      3.96 o 
   1  11   6      536.03      487.30     52.64 o 
   2  11   6       89.98       85.06     12.26 o 
   3  11   6     1180.84     1209.52    152.94 o 
   4  11   6      162.95      187.85     19.08 o 
   5  11   6      367.47      411.31     43.14 o 
   6  11   6       38.49       34.69      7.19 o 
   7  11   6       37.09       30.35     10.26 o 
   8  11   6       99.02       93.11     15.80 o 
   9  11   6      141.91      155.22     35.52 o 
  10  11   6      269.61      363.43     76.90 o 
  11  11   6       41.64       61.47     19.80 o 
 -10  12   6        1.21       -1.90      8.36 o 
  -9  12   6        3.23       11.65      9.97 o 
  -8  12   6        4.41        6.48      6.98 o 
  -7  12   6      149.17      158.25     25.41 o 
  -6  12   6       25.69       21.01      8.25 o 
  -5  12   6      214.26      223.46     40.94 o 
  -4  12   6      371.36      408.57     60.66 o 
  -3  12   6       66.43       54.99     14.26 o 
  -2  12   6      174.76      169.62     35.06 o 
  -1  12   6      109.89      137.85     23.31 o 
   0  12   6       14.43       13.05      5.48 o 
   1  12   6       21.59       13.31     12.00 o 
   2  12   6      332.02      346.35     29.42 o 
   3  12   6      151.89      153.70     34.15 o 
   4  12   6      124.54      109.40     19.40 o 
   5  12   6      184.39      218.25     32.62 o 
   6  12   6       17.81       19.52      8.08 o 
   7  12   6        0.12       13.52      6.24 o 
   8  12   6       25.23       25.01      8.57 o 
   9  12   6       62.60       83.34     22.83 o 
  10  12   6       62.17       71.49     15.00 o 
  -9  13   6       37.00       45.90     13.61 o 
  -8  13   6       55.98       61.40     19.91 o 
  -7  13   6        9.30        4.48      6.59 o 
  -6  13   6       20.51       14.98      7.27 o 
  -5  13   6      365.54      424.81     38.17 o 
  -4  13   6      217.18      210.08     39.29 o 
  -3  13   6      289.64      366.58     63.11 o 
  -2  13   6       43.59       58.44     14.69 o 
  -1  13   6       11.22        8.37     12.34 o 
   0  13   6        0.97        2.13      6.89 o 
   1  13   6      447.60      420.15     62.84 o 
   2  13   6        0.05        0.48      6.02 o 
   3  13   6      737.75      762.55     82.50 o 
   4  13   6        0.11        8.22      5.72 o 
   5  13   6      303.37      306.51     31.46 o 
   6  13   6       13.28       18.23      5.33 o 
   7  13   6        0.65        5.76      3.79 o 
   8  13   6        7.94        1.18     10.30 o 
   9  13   6       11.56       30.44     13.21 o 
  -8  14   6        3.04       40.74     10.34 o 
  -7  14   6       55.32       42.86     18.16 o 
  -6  14   6        0.13       31.97     13.24 o 
  -5  14   6       58.58       45.76     15.49 o 
  -4  14   6       19.59       17.14     16.68 o 
  -3  14   6        3.91        3.84      7.35 o 
  -2  14   6      125.51      111.45     31.46 o 
  -1  14   6        6.04        7.32      4.10 o 
   0  14   6       17.25       25.36      9.34 o 
   1  14   6       80.94       85.02     25.00 o 
   2  14   6       71.87       42.40     11.43 o 
   3  14   6        8.24        8.80      4.32 o 
   4  14   6       34.18       21.02      7.18 o 
   5  14   6       15.85       11.02      5.98 o 
   6  14   6       17.36        9.45      6.63 o 
   7  14   6       21.72       37.84     11.30 o 
   8  14   6       14.21        4.58      8.62 o 
  -6  15   6        2.76       17.24      9.99 o 
  -5  15   6       22.82       23.37     13.36 o 
  -4  15   6        0.56        1.58      6.77 o 
  -3  15   6       36.14       40.71     33.10 o 
  -2  15   6       24.19       20.56      8.28 o 
  -1  15   6        2.92       11.77      9.15 o 
   0  15   6        4.28        6.86      3.77 o 
   1  15   6        0.41        9.01      5.92 o 
   2  15   6        0.61        5.17      7.12 o 
   3  15   6      156.51      143.83     30.40 o 
   4  15   6        0.29        5.05     10.18 o 
   5  15   6       87.08       63.79     14.24 o 
   6  15   6        7.23        6.01      6.44 o 
  -3  16   6       30.12       41.59     21.81 o 
  -2  16   6       26.60       20.15     10.39 o 
  -1  16   6       89.56       59.06     25.93 o 
   0  16   6        7.11       11.63      6.06 o 
   1  16   6        4.10        9.81      7.42 o 
   2  16   6       92.45       61.50     13.89 o 
   3  16   6        2.55       20.63      8.84 o 
 -15   0   7      294.39      366.05    101.82 o 
 -13   0   7      324.77      370.18     78.85 o 
 -11   0   7      526.79      567.17     65.49 o 
   5   0   7      207.81      171.83     28.39 o 
  11   0   7      400.79      319.23     41.38 o 
  13   0   7      484.15      545.95     98.33 o 
  15   0   7      424.39      330.17     93.88 o 
 -15   1   7        0.28        5.75      6.66 o 
 -14   1   7       12.31       22.92      8.55 o 
 -13   1   7       25.22       26.72      6.15 o 
 -12   1   7        3.28        3.81      9.59 o 
 -11   1   7        1.21        5.41      3.15 o 
 -10   1   7        5.00        0.74      3.04 o 
  -9   1   7      862.00      840.65     57.13 o 
  -8   1   7       72.60       69.53      6.46 o 
  -7   1   7     1971.99     2106.43     86.22 o 
  -6   1   7      178.60      162.29     13.27 o 
  -5   1   7      731.82      714.64     20.67 o 
  -4   1   7        3.63       -0.35      3.48 o 
  -2   1   7      346.85      319.33     18.00 o 
  -1   1   7     7025.61     6839.77    141.63 o 
   0   1   7      693.79      640.07     20.83 o 
   4   1   7       15.04       27.36      7.24 o 
   6   1   7       74.57       68.06      8.55 o 
   8   1   7       32.67       22.77      4.28 o 
   9   1   7      538.83      481.57     23.54 o 
  10   1   7       41.83       36.64      9.29 o 
  11   1   7      122.87      105.57     27.28 o 
  12   1   7       35.50       22.84      5.97 o 
  13   1   7      169.31      141.16     21.26 o 
  14   1   7        3.69        5.32      4.93 o 
  15   1   7       25.27       19.30     10.60 o 
 -15   2   7      351.38      347.69     61.55 o 
 -14   2   7        3.06       10.00      4.89 o 
 -13   2   7      129.41      150.87     20.01 o 
 -12   2   7        4.55       10.58      6.00 o 
 -11   2   7      812.45      773.40     74.21 o 
 -10   2   7      320.75      339.40     38.09 o 
  -8   2   7      109.23      104.23     10.09 o 
  -7   2   7     2944.21     3316.45    162.04 o 
  -6   2   7        0.54        8.80      5.79 o 
  -5   2   7       31.35       40.79      3.85 o 
  -4   2   7      154.59      140.46      5.14 o 
  -2   2   7       56.35       37.78      4.30 o 
  -1   2   7        5.31       10.71      4.40 o 
   0   2   7      171.03      141.24     13.55 o 
   1   2   7       49.78       47.22      5.81 o 
   4   2   7      399.46      364.89     23.84 o 
   6   2   7       67.90       65.70      7.95 o 
   7   2   7     2326.14     1963.83    296.04 o 
   8   2   7       33.08       21.83      4.21 o 
   9   2   7      136.00      154.33     16.51 o 
  10   2   7       15.81       21.28      5.20 o 
  11   2   7      358.93      384.71     42.07 o 
  12   2   7       10.79        9.50      4.43 o 
  13   2   7      630.33      814.39    119.09 o 
  14   2   7       55.33       47.74     14.37 o 
  15   2   7      325.96      298.59     70.13 o 
 -15   3   7        0.84       11.68      8.78 o 
 -14   3   7        6.77        3.51      5.20 o 
 -13   3   7       10.33        8.18      7.64 o 
 -12   3   7        0.63       12.78      8.45 o 
 -11   3   7      110.06      146.26     21.42 o 
 -10   3   7       60.80       56.91     10.02 o 
  -9   3   7      611.71      589.66     97.30 o 
  -8   3   7      601.20      507.48     64.85 o 
  -7   3   7      997.48      998.72     53.57 o 
  -6   3   7      966.09     1046.34     33.79 o 
  -5   3   7       53.03       51.57      4.78 o 
  -4   3   7      271.31      286.55     12.88 o 
   0   3   7     1662.00     1583.45     75.20 o 
   2   3   7      176.38      192.54     28.26 o 
   3   3   7     1463.10     1410.62     67.07 o 
   4   3   7      368.93      359.50     34.35 o 
   6   3   7      383.97      374.14     55.88 o 
   7   3   7     2016.47     1625.72     64.91 o 
   8   3   7       35.11       37.20     12.72 o 
   9   3   7        3.63       19.38      5.94 o 
  10   3   7       11.33        8.70      6.17 o 
  11   3   7       89.84       64.96     12.46 o 
  12   3   7       20.66       23.38      8.72 o 
  13   3   7        8.87       12.44      5.92 o 
  14   3   7       35.51       68.37     24.80 o 
  15   3   7        4.48        1.70      5.65 o 
 -15   4   7      256.96      247.66     70.14 o 
 -14   4   7       33.33       34.37     12.74 o 
 -13   4   7       95.56      117.35     22.24 o 
 -12   4   7       11.16        5.62      6.85 o 
 -11   4   7      359.56      379.83     44.18 o 
 -10   4   7       31.21       36.23      7.24 o 
  -9   4   7     1052.68     1108.17    100.58 o 
  -8   4   7        2.27        5.25      3.79 o 
  -7   4   7      640.17      700.46     23.87 o 
  -6   4   7      225.19      217.72     12.40 o 
  -5   4   7      170.74      143.05     12.59 o 
  -4   4   7      102.66      163.60     17.64 o 
  -2   4   7      599.01      604.73     22.77 o 
  -1   4   7       60.50       79.83      7.17 o 
   0   4   7     1620.70     1508.02     68.41 o 
   1   4   7      168.88      170.50      8.48 o 
   2   4   7      206.10      247.74     18.84 o 
   3   4   7      154.67      177.12     32.00 o 
   4   4   7      180.20      180.25     11.14 o 
   6   4   7      216.76      191.09     25.60 o 
   9   4   7      206.74      191.69     39.01 o 
  10   4   7       64.40       55.81      8.38 o 
  11   4   7      341.68      375.57     60.68 o 
  12   4   7       15.32       12.48      9.12 o 
  13   4   7      464.59      465.21    103.52 o 
  14   4   7       12.85       10.02     10.71 o 
  15   4   7      202.18      165.53     60.34 o 
 -14   5   7        1.97       10.90      5.99 o 
 -13   5   7        0.69        5.56      5.69 o 
 -12   5   7      176.42      186.92     19.79 o 
 -11   5   7       76.44       87.54     19.46 o 
 -10   5   7      109.87      107.24     26.20 o 
  -9   5   7       99.33       99.87     15.61 o 
  -8   5   7       32.51       31.80      6.54 o 
  -7   5   7       31.67       28.25      5.59 o 
  -6   5   7      132.52      112.57      9.92 o 
  -5   5   7      335.99      327.11     19.38 o 
  -4   5   7      158.99      150.14     10.17 o 
  -2   5   7       11.11       22.80      4.49 o 
  -1   5   7     4801.59     5236.46    244.84 o 
   0   5   7      244.08      226.59      9.25 o 
   1   5   7     5615.23     6035.99    261.69 o 
   2   5   7      181.08      194.28     18.99 o 
   3   5   7       95.24       78.56     14.29 o 
   4   5   7      326.02      380.05     15.87 o 
   8   5   7       38.56       46.17      5.68 o 
   9   5   7       97.42       88.48     13.71 o 
  10   5   7        0.08        2.40     11.37 o 
  11   5   7        4.64        8.15      6.91 o 
  12   5   7      159.19      157.41     25.70 o 
  13   5   7        2.04       13.17      8.07 o 
  14   5   7       26.85       17.29      8.52 o 
 -14   6   7        4.43       17.69      8.02 o 
 -13   6   7      208.78      243.28     53.17 o 
 -12   6   7       25.51       14.55      5.34 o 
 -11   6   7        5.54       16.31      7.14 o 
 -10   6   7      460.24      499.35     50.52 o 
  -9   6   7      199.29      240.22     20.23 o 
  -8   6   7      326.76      338.70     45.28 o 
  -6   6   7      644.37      672.28     39.85 o 
  -5   6   7       51.23       49.82      5.67 o 
  -1   6   7      866.56      801.65     41.17 o 
   0   6   7     1035.01     1077.44     41.01 o 
   1   6   7      298.06      294.33     19.29 o 
   2   6   7        2.94        1.95      6.74 o 
   3   6   7      190.29      167.28     19.88 o 
   4   6   7      131.88      141.72     16.91 o 
   5   6   7       31.76       25.28      4.76 o 
   6   6   7      543.34      541.69     34.79 o 
   7   6   7       60.10       67.26     13.85 o 
   8   6   7      282.56      314.28     41.96 o 
   9   6   7      110.16      133.27     15.89 o 
  10   6   7       23.63       22.88      6.66 o 
  11   6   7      181.85      204.75     34.93 o 
  12   6   7        9.58       13.72      7.08 o 
  13   6   7      113.65      118.99     30.85 o 
  14   6   7       21.62       18.25      9.81 o 
 -13   7   7        2.99        1.09      5.83 o 
 -12   7   7       40.94       26.61      6.40 o 
 -11   7   7        6.31       11.27      6.33 o 
 -10   7   7      284.68      309.13     42.35 o 
  -9   7   7        0.92       12.71      5.18 o 
  -8   7   7       19.12       24.73      5.80 o 
  -7   7   7      426.83      508.78     67.98 o 
  -6   7   7      100.58      102.76     12.02 o 
  -5   7   7     1265.25     1289.39     88.68 o 
  -4   7   7       35.37       29.04      5.73 o 
  -2   7   7       11.60       17.25      4.59 o 
  -1   7   7     2610.22     2642.84     57.89 o 
   0   7   7       95.05      111.28     11.02 o 
   2   7   7        8.43        6.12      3.87 o 
   3   7   7      223.72      254.33     19.34 o 
   4   7   7      416.32      396.71     49.84 o 
   5   7   7     1961.92     1996.32     99.01 o 
   6   7   7        8.59       11.85      8.18 o 
   7   7   7     1549.88     1542.87     59.84 o 
   8   7   7      106.93      113.08     15.12 o 
   9   7   7      413.84      427.04     64.15 o 
  10   7   7        8.65       11.03      5.71 o 
  11   7   7        0.22        6.29      4.73 o 
  12   7   7        7.38       12.87      8.84 o 
  13   7   7        6.68        3.78      4.74 o 
 -13   8   7       48.16       41.15     10.64 o 
 -12   8   7        9.71       11.36      6.98 o 
 -11   8   7       58.30       49.66     12.24 o 
 -10   8   7        0.65        7.17      5.87 o 
  -9   8   7      197.43      221.52     47.46 o 
  -8   8   7      118.59      135.00     25.18 o 
  -7   8   7      832.75      926.76    103.32 o 
  -6   8   7       25.54       29.24     10.73 o 
  -5   8   7      121.27      123.15     12.32 o 
  -4   8   7      257.52      294.62     27.46 o 
  -3   8   7       41.29       61.67      8.29 o 
  -2   8   7      307.33      356.50     20.69 o 
  -1   8   7      311.36      298.74     18.57 o 
   0   8   7     1911.57     2163.28     74.11 o 
   1   8   7      114.45       95.89     10.53 o 
   2   8   7      936.36     1015.27     45.26 o 
   3   8   7      224.90      199.05     15.25 o 
   4   8   7       52.98       56.88      8.36 o 
   5   8   7      194.07      178.66     20.00 o 
   6   8   7      917.44      974.01     98.55 o 
   7   8   7      369.85      399.01     56.78 o 
   8   8   7      592.59      711.40     54.28 o 
   9   8   7      203.97      258.52     39.22 o 
  10   8   7      117.73      146.18     40.88 o 
  11   8   7       65.87       49.58     13.44 o 
  12   8   7       15.54        9.89      5.91 o 
  13   8   7       53.82       62.75     20.55 o 
 -12   9   7       27.65       35.01     11.42 o 
 -11   9   7        3.53       17.62      5.84 o 
 -10   9   7       57.55       38.59      8.31 o 
  -9   9   7      138.21      171.55     35.36 o 
  -8   9   7      358.76      373.28     42.99 o 
  -7   9   7      294.85      340.66     40.58 o 
  -6   9   7      113.40      136.98     15.67 o 
  -5   9   7      122.52      111.38     29.38 o 
  -4   9   7      524.67      613.34     54.18 o 
  -3   9   7       60.29       89.16     13.74 o 
   0   9   7       74.41       76.32      8.11 o 
   1   9   7      312.82      332.50     20.76 o 
   2   9   7        9.60       10.31      5.40 o 
   3   9   7     1009.58     1112.53    131.24 o 
   4   9   7      930.42     1028.26     60.81 o 
   6   9   7        0.90        3.31      7.70 o 
   7   9   7      396.61      439.46     45.04 o 
   8   9   7      153.89      185.44     50.45 o 
   9   9   7       72.60       76.24     11.44 o 
  10   9   7       73.91       74.77     20.84 o 
  11   9   7       48.03       32.25      9.15 o 
  12   9   7        3.90        7.59      6.61 o 
 -12  10   7        2.62        6.60      6.63 o 
 -11  10   7      111.63      110.99     17.75 o 
 -10  10   7        9.64       17.70     11.83 o 
  -9  10   7      153.86      166.28     22.44 o 
  -8  10   7       36.15       49.17     10.79 o 
  -7  10   7      147.28      165.05     44.94 o 
  -6  10   7       55.38       60.21     10.43 o 
  -5  10   7        6.11       11.07      9.44 o 
  -4  10   7      170.37      165.66     20.58 o 
  -3  10   7        1.00       32.28     50.88 o 
  -2  10   7      141.51      170.35     39.07 o 
  -1  10   7       22.74       27.96      5.24 o 
   0  10   7      750.83      824.09     73.82 o 
   1  10   7       23.83       24.34      4.56 o 
   2  10   7      110.14      121.20     21.60 o 
   3  10   7       19.47       39.91      6.89 o 
   4  10   7       13.77       11.14      4.71 o 
   5  10   7       98.46      109.54     27.02 o 
   6  10   7      225.67      262.53     31.11 o 
   7  10   7      184.57      239.31     30.69 o 
   8  10   7      179.18      201.12     32.81 o 
   9  10   7       47.91       30.97      8.67 o 
  10  10   7       23.10        8.63      7.38 o 
  11  10   7       80.52       60.49     34.84 o 
  12  10   7        9.98        6.53      5.59 o 
 -11  11   7        1.52       19.50    163.83 o 
 -10  11   7       69.97       69.39     18.03 o 
  -9  11   7      132.62      113.15     29.28 o 
  -8  11   7       22.94       29.14     10.26 o 
  -7  11   7      248.64      241.94     38.31 o 
  -6  11   7        0.30        7.04      9.03 o 
  -5  11   7       17.16        7.60      9.41 o 
  -4  11   7       20.77       13.49      8.22 o 
  -3  11   7      419.34      592.35     63.40 o 
  -2  11   7       16.86       10.79      4.97 o 
  -1  11   7      313.38      326.38     58.49 o 
   0  11   7        3.66       10.53     10.15 o 
   1  11   7      150.64      134.43     15.57 o 
   2  11   7        6.74        0.61      3.74 o 
   3  11   7      173.27      167.41     19.96 o 
   4  11   7       14.44        7.87      6.23 o 
   5  11   7        6.90       10.28      5.48 o 
   6  11   7      688.20      800.62     91.07 o 
   7  11   7      207.58      209.96     27.63 o 
   8  11   7      245.25      264.33     49.96 o 
   9  11   7        0.35        4.02      4.98 o 
  10  11   7       32.70       28.64     18.46 o 
  11  11   7       28.99       53.62     19.62 o 
 -10  12   7       64.43       40.64     25.43 o 
  -9  12   7      104.06      102.67     19.37 o 
  -8  12   7      115.95      126.75     27.44 o 
  -7  12   7       73.77       80.25     17.36 o 
  -6  12   7        1.68       10.50      7.05 o 
  -5  12   7        5.01       11.08     10.53 o 
  -4  12   7       13.95       18.62     12.11 o 
  -3  12   7      111.36      135.49     48.84 o 
  -2  12   7      252.62      291.13     37.27 o 
  -1  12   7       97.52      103.47     20.31 o 
   0  12   7      104.31      111.03     23.95 o 
   1  12   7       60.34       51.58      8.11 o 
   2  12   7       10.58        4.02      5.77 o 
   3  12   7        0.02       -3.23      6.15 o 
   4  12   7      300.52      294.59     40.74 o 
   5  12   7       40.29       52.02     12.19 o 
   6  12   7      214.85      220.35     23.35 o 
   7  12   7       56.44       50.35     16.37 o 
   8  12   7       38.71       42.88     13.78 o 
   9  12   7        0.20        6.09     10.40 o 
  10  12   7        0.21       10.73     13.04 o 
  -9  13   7        0.19        4.24      7.84 o 
  -8  13   7       55.45       64.07     17.41 o 
  -7  13   7       14.73       17.75     17.31 o 
  -6  13   7      105.11      133.21     25.30 o 
  -5  13   7        7.65       -5.51     13.25 o 
  -4  13   7       13.92       16.71      8.46 o 
  -3  13   7       11.49        3.93     11.32 o 
  -2  13   7        0.80        6.85      5.73 o 
  -1  13   7       94.37       89.24     13.64 o 
   0  13   7        1.69       15.49      7.99 o 
   1  13   7      288.91      334.38     44.09 o 
   2  13   7        1.22       -3.01      5.46 o 
   3  13   7        0.54        7.32      7.08 o 
   4  13   7       18.33        9.96      3.79 o 
   5  13   7       54.27       60.25     16.29 o 
   6  13   7      131.71      143.04     19.92 o 
   7  13   7       35.78       28.10      8.35 o 
   8  13   7       78.67       86.16     12.59 o 
   9  13   7       10.51        6.46      7.22 o 
  -7  14   7      269.08      256.79     73.67 o 
  -6  14   7      144.07      198.15     22.17 o 
  -5  14   7        3.09       20.00     14.94 o 
  -4  14   7        6.21       20.08     14.38 o 
  -3  14   7       45.31       31.54     14.81 o 
  -2  14   7       54.24       62.91     14.05 o 
  -1  14   7       70.60       72.03     17.90 o 
   0  14   7      362.91      392.18     86.68 o 
   1  14   7       40.26       44.24     15.53 o 
   2  14   7       70.00       97.91     26.09 o 
   3  14   7        0.04       12.92      7.28 o 
   4  14   7       22.52       20.31     10.57 o 
   5  14   7        0.11        5.04      4.56 o 
   6  14   7      101.00       95.68     14.95 o 
   7  14   7       11.02       10.91      5.88 o 
  -5  15   7        2.56       -0.46     11.64 o 
  -4  15   7        7.95        9.41     15.16 o 
  -3  15   7       12.52       11.33     13.83 o 
  -2  15   7      190.28      168.67     35.23 o 
  -1  15   7        0.51       10.76      7.15 o 
   0  15   7       34.53       16.39     11.88 o 
   1  15   7      138.50      142.46     24.06 o 
   2  15   7        9.29        9.28      6.74 o 
   3  15   7        6.23       13.53      6.68 o 
   4  15   7        7.53        3.45     10.61 o 
   5  15   7        4.49       -1.15      9.44 o 
   0  16   7       94.21       93.37     48.59 o 
 -14   0   8       20.94       62.20     29.68 o 
 -12   0   8       10.22       11.81     18.26 o 
 -10   0   8       41.02       39.55      9.68 o 
  -8   0   8       94.21      109.17     12.78 o 
  -4   0   8     5743.62     5485.79    151.96 o 
  -2   0   8       19.21       14.35      5.42 o 
   0   0   8     7724.19     9172.32    188.22 o 
   4   0   8     3825.14     3340.74    137.11 o 
   6   0   8      123.59       97.69     16.91 o 
  10   0   8      753.67      722.43    124.26 o 
  12   0   8       83.87       90.18     15.53 o 
  14   0   8        1.58       20.89      9.65 o 
 -15   1   8       19.49       31.88     10.72 o 
 -14   1   8      332.24      378.79     72.94 o 
 -13   1   8       13.06       -8.84      8.84 o 
 -11   1   8      196.95      191.02     53.28 o 
 -10   1   8       58.05       71.13      6.36 o 
  -9   1   8      335.39      345.05     33.68 o 
  -8   1   8      824.86      924.47     42.69 o 
  -7   1   8       19.55       13.32      3.37 o 
  -5   1   8      239.62      237.78     11.70 o 
  -3   1   8      855.24      758.41     28.18 o 
  -2   1   8      435.46      407.23     22.09 o 
  -1   1   8      280.58      201.25     23.49 o 
   0   1   8       13.85        9.78      8.21 o 
   1   1   8       37.05       53.17     15.23 o 
   2   1   8      154.68      253.65     15.51 o 
   4   1   8      314.60      293.39     22.84 o 
   5   1   8       58.16       54.22      9.96 o 
   6   1   8        5.14       13.24      5.06 o 
   7   1   8        9.41       15.62      7.48 o 
   8   1   8      571.67      637.60     45.82 o 
   9   1   8       12.29       15.48      4.09 o 
  10   1   8     1542.11     1451.31    160.50 o 
  11   1   8       40.71       38.66      6.85 o 
  12   1   8      151.76      199.90     72.78 o 
  13   1   8        0.01       -2.08      4.03 o 
  14   1   8        2.79        9.76      4.14 o 
  15   1   8        0.25       -3.86      8.40 o 
 -14   2   8        8.05       12.56     22.49 o 
 -13   2   8       90.45       86.54     24.07 o 
 -12   2   8       30.32       38.14     13.58 o 
 -11   2   8       83.19       96.53     19.01 o 
 -10   2   8      101.50       83.35     17.62 o 
  -9   2   8        0.92        7.53      8.62 o 
  -8   2   8      191.87      186.79     13.44 o 
  -7   2   8      698.00      755.77    116.53 o 
  -5   2   8      612.56      571.65     28.16 o 
  -4   2   8     1247.00     1067.02     37.65 o 
  -3   2   8       60.21       62.64      4.81 o 
  -2   2   8       88.38       86.18      7.02 o 
  -1   2   8       48.05       86.05     44.54 o 
   0   2   8     5289.27     5451.72    153.79 o 
   1   2   8       76.40       59.65     10.47 o 
   3   2   8        8.60       29.31     24.10 o 
   6   2   8        3.85        7.77      5.32 o 
   7   2   8       28.38       24.83      4.95 o 
   8   2   8      476.94      392.55     33.79 o 
   9   2   8      141.56      125.97     24.91 o 
  10   2   8      647.37      628.10     80.79 o 
  11   2   8       57.18       53.65      8.49 o 
  12   2   8      106.09       97.45     13.82 o 
  13   2   8       32.17       49.19     12.62 o 
  14   2   8       17.71       26.98      7.27 o 
 -14   3   8      169.35      180.30     30.14 o 
 -13   3   8        1.06       -6.47      9.30 o 
 -12   3   8      711.20      919.35    108.00 o 
 -11   3   8       48.37       53.66      7.68 o 
 -10   3   8       21.06       24.67      4.89 o 
  -9   3   8        1.25       -4.31      4.31 o 
  -8   3   8       62.14       59.08      7.03 o 
  -7   3   8        0.34        3.23      4.32 o 
  -6   3   8     1174.20     1365.11     42.45 o 
  -5   3   8      548.51      568.89     34.52 o 
  -4   3   8      361.69      357.89     26.15 o 
  -3   3   8       57.57       46.20      4.57 o 
  -1   3   8       18.10       13.27      2.93 o 
   0   3   8     1106.54     1068.22     51.46 o 
   2   3   8       25.40       52.20     21.62 o 
   4   3   8       58.82       45.39     10.02 o 
   6   3   8     1746.10     1674.20    120.65 o 
   7   3   8      132.58       98.45     13.63 o 
   8   3   8      242.58      220.26     23.85 o 
   9   3   8      650.33      548.17     61.55 o 
  11   3   8       75.22       60.75     11.16 o 
  12   3   8       19.74       13.43      6.20 o 
  13   3   8        0.04        2.25      4.86 o 
  14   3   8       33.29       14.79      6.35 o 
 -14   4   8        8.09        7.03     12.61 o 
 -13   4   8       20.77       36.87     12.08 o 
 -12   4   8        1.63       -1.55      8.90 o 
 -11   4   8        4.53        6.00      5.82 o 
 -10   4   8        1.68       11.25      4.85 o 
  -9   4   8       80.34       80.23      8.87 o 
  -8   4   8      368.66      437.84     30.39 o 
  -7   4   8        1.77        5.12      3.18 o 
  -5   4   8      150.09      176.69      9.52 o 
  -4   4   8     1154.22     1132.51     62.18 o 
  -3   4   8       21.39       22.30      4.71 o 
  -2   4   8      158.47      167.48      8.92 o 
  -1   4   8        0.27        0.15      3.82 o 
   0   4   8     4550.94     4606.23    170.79 o 
   1   4   8      104.87      101.49     11.70 o 
   3   4   8       24.89       14.78      8.38 o 
   4   4   8     1049.48      982.54     70.12 o 
   5   4   8      207.73      180.55     14.03 o 
   6   4   8      496.75      523.38     62.56 o 
   7   4   8       46.54       43.42      6.92 o 
   8   4   8     1160.81      982.87    114.64 o 
   9   4   8      184.64      181.20     24.63 o 
  11   4   8       57.34       47.58     15.49 o 
  12   4   8      107.49      154.50     30.56 o 
  13   4   8        4.05       12.37      5.36 o 
  14   4   8       22.91       16.93     10.52 o 
 -14   5   8      350.35      387.92    113.70 o 
 -13   5   8        6.22       11.28      5.56 o 
 -11   5   8       50.79       46.31      9.51 o 
 -10   5   8        6.54        0.93      5.80 o 
  -9   5   8       11.80       11.06      3.28 o 
  -8   5   8      170.98      177.34     29.01 o 
  -6   5   8     1799.60     1710.15    147.50 o 
  -5   5   8       45.52       47.26      4.55 o 
  -4   5   8      157.05      167.57     12.10 o 
  -3   5   8      133.09      162.66     11.63 o 
  -2   5   8        9.53       14.16      5.36 o 
  -1   5   8      895.13      970.59     55.25 o 
   0   5   8      111.83      134.69      8.73 o 
   1   5   8      682.18      659.30     27.79 o 
   2   5   8      467.79      609.17     98.21 o 
   3   5   8      199.69      157.09     16.16 o 
   4   5   8       36.07       26.79      7.68 o 
   5   5   8      336.77      310.72     39.07 o 
   6   5   8      448.22      479.75     60.44 o 
   7   5   8       70.58       61.93     10.39 o 
   8   5   8      413.78      394.54     43.95 o 
   9   5   8        1.60        4.74      4.59 o 
  10   5   8      672.14      628.44     64.48 o 
  11   5   8       32.01       13.87      5.29 o 
  12   5   8       82.66      117.31     37.66 o 
  13   5   8        2.46        2.94      9.70 o 
  14   5   8       54.56       36.16     20.16 o 
 -13   6   8       46.60       44.48     18.90 o 
 -12   6   8        2.93        9.89      5.34 o 
 -11   6   8      187.06      199.45     21.68 o 
 -10   6   8      396.54      435.23     51.98 o 
  -9   6   8        9.80        9.89      3.44 o 
  -8   6   8      142.54      158.05     17.34 o 
  -7   6   8      361.54      353.23     40.33 o 
  -5   6   8      243.63      221.52     26.09 o 
  -4   6   8     1696.03     1807.73     77.14 o 
  -3   6   8      122.26      126.14     12.00 o 
  -2   6   8      575.86      649.65     25.97 o 
  -1   6   8      191.56      217.60     15.15 o 
   0   6   8     1336.61     1447.29     72.29 o 
   1   6   8      587.18      563.01     59.46 o 
   3   6   8      503.04      509.88     28.54 o 
   4   6   8     2127.54     2105.67     67.20 o 
   5   6   8       29.98       27.15      4.85 o 
   6   6   8       66.79       78.80     13.58 o 
   7   6   8       25.77       33.27      9.55 o 
   8   6   8      921.30      921.77    118.31 o 
   9   6   8       79.84       89.99     24.91 o 
  10   6   8      510.74      537.30     72.31 o 
  11   6   8       69.68       78.51     21.87 o 
  12   6   8       50.02       73.24     21.84 o 
  13   6   8        2.39       14.74      7.58 o 
 -13   7   8        0.15       20.22      7.90 o 
 -12   7   8      934.30     1177.97     48.40 o 
 -11   7   8        3.46        7.44      7.50 o 
 -10   7   8      262.68      240.98     36.18 o 
  -9   7   8       14.45       17.83      5.99 o 
  -8   7   8      526.99      529.03     34.03 o 
  -7   7   8        5.40        7.40      4.79 o 
  -5   7   8      115.03       92.42      9.94 o 
  -3   7   8       15.81        6.70      8.16 o 
  -2   7   8      130.51      120.23     11.75 o 
  -1   7   8      106.96      103.79     13.64 o 
   0   7   8       36.08       25.59      5.03 o 
   2   7   8      281.39      279.95     13.72 o 
   3   7   8      211.54      217.36     19.94 o 
   4   7   8      109.20      124.87     16.11 o 
   5   7   8      194.15      236.45     32.02 o 
   6   7   8        3.26       10.95      8.68 o 
   7   7   8        9.23       -2.48      6.98 o 
   8   7   8      356.72      412.86     51.70 o 
   9   7   8      131.92      142.58     38.38 o 
  10   7   8      335.27      392.79     53.19 o 
  11   7   8      121.64      130.33     32.51 o 
  12   7   8      194.19      250.14     55.20 o 
  13   7   8        9.27       23.17      9.45 o 
 -12   8   8        0.02       -2.17      5.89 o 
 -11   8   8      133.71      167.78     22.89 o 
 -10   8   8        1.25        5.74      7.67 o 
  -9   8   8       19.34       16.54      8.95 o 
  -8   8   8       25.28       16.25      3.87 o 
  -7   8   8      141.42      158.04     30.48 o 
  -6   8   8      333.31      354.27     42.79 o 
  -5   8   8     1041.79     1044.13    142.60 o 
  -4   8   8      358.54      358.17     26.44 o 
  -3   8   8      737.18      748.86     53.64 o 
  -2   8   8        9.50       10.15      3.73 o 
  -1   8   8       36.09       23.75      5.22 o 
   0   8   8      187.62      177.91     15.66 o 
   1   8   8      111.42      122.39     13.63 o 
   3   8   8       67.32       98.74     10.75 o 
   4   8   8      233.75      214.44     18.70 o 
   5   8   8       12.04       11.47      8.47 o 
   6   8   8        3.29        8.07      9.75 o 
   7   8   8        0.16       10.34      4.57 o 
   8   8   8      505.76      559.82     70.13 o 
   9   8   8       94.66       78.32     25.49 o 
  10   8   8      272.41      298.48     39.14 o 
  11   8   8      157.70      183.12     29.06 o 
  12   8   8        7.28        1.14      4.12 o 
 -12   9   8      163.62      186.68     45.24 o 
 -11   9   8        6.60        1.77      9.70 o 
 -10   9   8        1.87        3.04      7.15 o 
  -9   9   8       22.39       22.25      5.88 o 
  -8   9   8       32.70       21.00      7.65 o 
  -7   9   8       55.85       46.37      7.86 o 
  -6   9   8      477.77      538.23     49.30 o 
  -5   9   8      740.36      837.25     94.38 o 
  -4   9   8      535.89      594.35     57.30 o 
  -3   9   8      667.29      767.32    135.44 o 
  -2   9   8       67.40       73.30     10.79 o 
  -1   9   8       31.44       31.60     11.41 o 
   0   9   8      258.24      252.37     20.11 o 
   1   9   8      640.42      648.45     73.57 o 
   2   9   8       15.12       10.55      3.54 o 
   3   9   8     1946.96     1945.94    211.93 o 
   4   9   8      143.56      108.95     22.20 o 
   5   9   8      356.19      416.46     49.89 o 
   6   9   8       57.23       87.46     25.41 o 
   7   9   8       59.15       80.93     17.46 o 
   8   9   8      348.67      393.08     56.94 o 
   9   9   8      268.93      291.65     33.95 o 
  10   9   8      263.54      305.12     46.34 o 
  11   9   8       97.86      102.73     20.76 o 
  12   9   8        3.69       14.20      5.37 o 
 -11  10   8       57.22       63.82     14.12 o 
 -10  10   8        7.60       11.20      8.55 o 
  -9  10   8        0.36       14.47      7.47 o 
  -8  10   8      114.46      150.14     24.16 o 
  -7  10   8      166.41      172.90     26.89 o 
  -6  10   8      267.83      296.48     45.80 o 
  -5  10   8      256.60      310.62     41.41 o 
  -4  10   8      131.01      167.57     40.78 o 
  -3  10   8        8.42       23.91     11.52 o 
  -2  10   8      155.23      130.94     18.40 o 
  -1  10   8      160.63      138.70     19.08 o 
   0  10   8       97.79       95.79     17.03 o 
   1  10   8        7.94        8.91      4.42 o 
   2  10   8      514.25      496.21     59.70 o 
   3  10   8       47.63       36.52      9.98 o 
   4  10   8       12.92       17.58      5.81 o 
   5  10   8      246.52      220.60     42.67 o 
   6  10   8       44.61       31.58      4.51 o 
   7  10   8       22.96       27.39     10.42 o 
   8  10   8       29.19       28.40      8.23 o 
   9  10   8      157.09      179.68     27.53 o 
  10  10   8       49.83       48.63     15.63 o 
  11  10   8       75.81       85.36     15.44 o 
 -10  11   8        1.79        6.38      6.64 o 
  -9  11   8       26.90       11.58     11.87 o 
  -8  11   8        6.11        4.57      9.73 o 
  -7  11   8      150.29      151.44     21.45 o 
  -6  11   8      197.06      208.87     37.12 o 
  -5  11   8      377.94      432.92     57.41 o 
  -4  11   8        7.86        6.46      9.85 o 
  -3  11   8      130.57      156.81     53.07 o 
  -2  11   8       16.08       14.50      7.99 o 
  -1  11   8       90.20      138.27     31.23 o 
   0  11   8       53.98       62.74     12.51 o 
   1  11   8      471.19      535.93     39.88 o 
   2  11   8       85.39       95.82     20.00 o 
   3  11   8      512.31      484.07     45.14 o 
   4  11   8        1.08        4.46      3.71 o 
   5  11   8        0.75        1.20      4.22 o 
   6  11   8      244.91      277.51     36.52 o 
   7  11   8        3.34        8.19      4.81 o 
   8  11   8      197.19      195.64     25.85 o 
   9  11   8       33.88       16.39      8.55 o 
  10  11   8       74.10      123.06     26.04 o 
  -9  12   8       45.79       55.17     16.98 o 
  -8  12   8        3.99        9.52      6.86 o 
  -7  12   8       33.23       30.25     11.02 o 
  -6  12   8       45.71       43.16     12.77 o 
  -5  12   8       11.01        6.21     17.89 o 
  -4  12   8      162.29      196.25     45.72 o 
  -3  12   8       50.19       50.72     15.37 o 
  -2  12   8        5.82        3.78      7.15 o 
  -1  12   8       15.65       17.49      6.00 o 
   0  12   8      100.39      117.98     34.96 o 
   1  12   8        9.56       20.54     11.83 o 
   2  12   8      515.26      543.29     60.74 o 
   3  12   8       14.67       10.41      6.03 o 
   4  12   8        9.68        6.70      5.27 o 
   5  12   8       73.43       72.36     17.81 o 
   6  12   8        2.16        8.20      4.58 o 
   7  12   8       61.39       58.73     16.45 o 
   8  12   8       12.18        7.11      5.50 o 
   9  12   8       94.69      103.09     31.04 o 
  -8  13   8        0.26       -1.77      8.81 o 
  -7  13   8      150.57      156.92     36.75 o 
  -6  13   8       36.30       34.42     14.67 o 
  -5  13   8      172.65      199.15     29.44 o 
  -4  13   8       64.50       56.94     17.67 o 
  -3  13   8        9.46       25.92     17.91 o 
  -2  13   8        0.35       20.93      7.06 o 
  -1  13   8        7.11       17.49      7.60 o 
   0  13   8       16.03       13.17      6.75 o 
   1  13   8       79.04       80.27     29.08 o 
   2  13   8       44.70       52.19     14.38 o 
   3  13   8       48.30       66.17     24.13 o 
   4  13   8       19.74       21.49      7.93 o 
   5  13   8       34.98       51.59     10.29 o 
   6  13   8        2.50        7.41      6.33 o 
   7  13   8       12.01        7.82      5.72 o 
   8  13   8       12.91       13.65      6.84 o 
  -6  14   8        4.28        6.00      8.11 o 
  -5  14   8      130.23      137.81     24.56 o 
  -4  14   8       71.51       74.44     18.66 o 
  -3  14   8        6.13       11.86      7.72 o 
  -2  14   8       14.55       18.29      8.91 o 
  -1  14   8        1.99        5.53     10.47 o 
   0  14   8       37.12       36.32      9.45 o 
   1  14   8        3.52        4.13      5.99 o 
   2  14   8      174.08      173.31     35.59 o 
   3  14   8       10.18       14.56      8.14 o 
   4  14   8       44.99       45.74     15.11 o 
   5  14   8        0.45        9.14      9.52 o 
   6  14   8        0.12        4.05      7.62 o 
  -3  15   8       77.15       56.35     36.23 o 
  -2  15   8       38.59       33.20     14.03 o 
  -1  15   8        0.52        5.11      8.50 o 
   0  15   8        0.07        3.59     10.22 o 
   1  15   8      161.75      146.21     26.33 o 
   2  15   8        5.36       25.12     12.36 o 
   3  15   8      225.78      244.17     66.87 o 
 -13   0   9        4.01      -16.07     16.07 o 
 -11   0   9      840.62     1137.18    237.58 o 
  -9   0   9     1098.73     1447.21    318.88 o 
  -7   0   9      158.39      176.18     16.31 o 
  -1   0   9       95.31       95.37     15.36 o 
   1   0   9        7.65       -7.03     13.36 o 
   5   0   9      184.69      211.12     24.00 o 
   7   0   9      286.96      344.30     38.78 o 
   9   0   9        2.63        0.11      5.11 o 
  11   0   9      488.73      505.33     85.27 o 
  13   0   9      415.75      457.28    113.31 o 
 -14   1   9        0.71        3.79     10.23 o 
 -13   1   9        0.53        2.77      9.13 o 
 -12   1   9       18.36       32.97     11.90 o 
 -11   1   9       80.62       51.50     16.03 o 
 -10   1   9      127.74      149.17     22.67 o 
  -9   1   9      770.44      901.57     90.65 o 
  -8   1   9       11.93       12.63      4.62 o 
  -7   1   9      741.71      850.46     49.76 o 
  -6   1   9        0.97       -1.78      3.82 o 
  -5   1   9      111.47      101.21      6.36 o 
  -3   1   9     3529.72     3214.93    148.57 o 
  -1   1   9     4820.61     3915.16    110.03 o 
   0   1   9      112.74      118.06     12.26 o 
   1   1   9     1696.28     1987.54     90.53 o 
   2   1   9      230.27      214.41     21.03 o 
   3   1   9     3631.04     4039.46    417.02 o 
   6   1   9      189.11      215.83     37.34 o 
   7   1   9     1838.60     1796.40    118.31 o 
   8   1   9       49.52       56.33      8.19 o 
   9   1   9       73.21       73.59      7.23 o 
  10   1   9       16.68       14.52      7.71 o 
  11   1   9      247.89      228.89     42.38 o 
  12   1   9       14.66        9.68      5.63 o 
  13   1   9        3.61       10.90      8.04 o 
  14   1   9        1.14        3.52      5.60 o 
 -14   2   9        2.55        4.74      7.85 o 
 -13   2   9        9.79       25.88     12.34 o 
 -12   2   9        7.10       -2.03      7.64 o 
 -11   2   9      831.41     1007.54    125.62 o 
 -10   2   9        1.16       -0.77      4.99 o 
  -9   2   9     1010.68     1169.30    125.23 o 
  -8   2   9       89.67       91.18      9.46 o 
  -7   2   9      663.01      725.78     34.96 o 
  -6   2   9       36.24       34.32      5.72 o 
  -5   2   9     1162.06     1190.22     56.70 o 
  -4   2   9       45.66       32.80      4.04 o 
   0   2   9     1013.83      910.69     70.48 o 
   1   2   9      266.52      267.45     24.91 o 
   2   2   9       94.69      107.56     16.13 o 
   5   2   9     1003.50      984.52     45.29 o 
   6   2   9        1.67        2.22      3.70 o 
   7   2   9      447.54      441.38     30.16 o 
   8   2   9       38.56       24.34      5.48 o 
   9   2   9      236.32      210.99     29.44 o 
  10   2   9       51.49       58.02      7.76 o 
  11   2   9      291.31      289.83     44.09 o 
  12   2   9        1.12        6.29      5.12 o 
  13   2   9      298.65      265.74     62.00 o 
  14   2   9        1.08        4.58      5.30 o 
 -14   3   9        0.23        0.02     11.41 o 
 -13   3   9       84.20       71.41     22.88 o 
 -12   3   9        1.69        8.15      8.14 o 
 -11   3   9       41.11       55.04      9.27 o 
 -10   3   9       26.68       23.33     12.73 o 
  -9   3   9       94.80       72.57     21.28 o 
  -8   3   9       11.01       10.79      3.74 o 
  -7   3   9       71.92       62.06     10.25 o 
  -6   3   9       29.57       33.81      4.01 o 
  -5   3   9       68.73       57.67      5.29 o 
  -4   3   9      193.73      182.54      7.94 o 
  -3   3   9     2407.79     2141.82     80.10 o 
  -2   3   9      279.73      270.34     10.92 o 
  -1   3   9      886.08      696.67     28.44 o 
   0   3   9        4.46       12.73      5.14 o 
   1   3   9      235.26      249.77     21.49 o 
   2   3   9       57.91      104.34     20.20 o 
   3   3   9     1750.89     1756.22    162.99 o 
   4   3   9        9.25       12.84     10.26 o 
   6   3   9       38.23       40.73      9.54 o 
   7   3   9       96.99      117.00     13.28 o 
   8   3   9        1.14       -0.49      6.79 o 
   9   3   9       15.65       19.82      6.97 o 
  10   3   9        5.42        9.65      5.58 o 
  11   3   9      150.14      123.38     34.41 o 
  12   3   9       17.59       16.43      6.60 o 
  13   3   9       21.08       16.98      7.93 o 
  14   3   9       25.16       34.19      9.64 o 
 -14   4   9        0.20       12.05      6.69 o 
 -13   4   9        1.23       10.95      8.76 o 
 -12   4   9       25.00       19.28      6.79 o 
 -11   4   9      160.75      158.31     23.47 o 
 -10   4   9        4.77       11.71      5.27 o 
  -9   4   9      664.40      761.98     65.91 o 
  -8   4   9       26.09       23.94      6.43 o 
  -7   4   9      746.07      756.21     45.37 o 
  -6   4   9        3.65        3.86      4.77 o 
  -5   4   9        1.54        2.06      3.70 o 
  -4   4   9      133.79      105.52     10.15 o 
  -3   4   9      146.61      138.41     13.88 o 
  -2   4   9       31.72       23.23      5.20 o 
  -1   4   9      215.86      233.65     13.20 o 
   0   4   9       47.88       47.48      5.34 o 
   1   4   9      114.31       92.67     10.34 o 
   2   4   9       32.15       24.01      5.43 o 
   3   4   9      144.47      124.83     15.28 o 
   4   4   9      240.39      267.35     17.56 o 
   5   4   9      178.22      172.26     21.49 o 
   6   4   9       73.11       83.66      9.46 o 
   7   4   9      387.29      466.87     46.99 o 
   8   4   9        5.91       10.81     10.31 o 
   9   4   9      198.94      213.36     34.96 o 
  10   4   9       68.03       67.12     18.45 o 
  11   4   9      208.29      191.72     35.18 o 
  12   4   9        1.43        4.72      3.37 o 
  13   4   9      210.81      249.92     42.16 o 
  14   4   9       11.61       16.91     10.19 o 
 -13   5   9        3.30       12.60      9.36 o 
 -12   5   9       36.87       19.83      9.00 o 
 -11   5   9        1.77        9.18      4.74 o 
 -10   5   9       37.00       31.38      9.66 o 
  -9   5   9        6.22       15.66      7.18 o 
  -8   5   9       36.05       28.82      5.76 o 
  -7   5   9       34.95       48.96      6.71 o 
  -6   5   9       34.10       37.52      5.06 o 
  -5   5   9      328.38      392.44     72.07 o 
  -4   5   9        0.23        5.11      3.68 o 
  -3   5   9     2003.63     2127.34    148.30 o 
  -2   5   9       51.17       59.77      7.10 o 
   0   5   9      810.92      886.44     51.18 o 
   1   5   9      376.67      339.12     24.10 o 
   2   5   9      394.54      340.67     32.09 o 
   3   5   9     1715.99     1746.76     59.80 o 
   6   5   9        1.94       -3.55      8.88 o 
   7   5   9       43.69       38.24      7.25 o 
   8   5   9       24.22       17.47      4.99 o 
   9   5   9       18.41       18.79      6.78 o 
  10   5   9       41.46       32.12      8.53 o 
  11   5   9      230.16      253.60     30.76 o 
  12   5   9        5.71        4.21      4.70 o 
  13   5   9       10.76       11.04      5.77 o 
 -13   6   9        1.69       10.97      5.77 o 
 -12   6   9       20.16        8.46      5.03 o 
 -11   6   9      319.22      369.12     71.40 o 
 -10   6   9       41.18       40.87      8.71 o 
  -9   6   9      305.90      373.87     48.06 o 
  -8   6   9       16.18       20.82      7.30 o 
  -7   6   9      702.87      686.14     78.21 o 
  -6   6   9      682.33      656.88     59.03 o 
  -5   6   9        1.32        8.54      3.48 o 
  -4   6   9        9.62       13.89      4.85 o 
  -3   6   9      452.00      507.94    101.82 o 
  -2   6   9      171.00      150.11     15.07 o 
  -1   6   9       67.87       72.66     11.87 o 
   0   6   9      139.20      135.24     12.67 o 
   2   6   9       47.74       54.72      5.29 o 
   3   6   9       58.91       54.38     12.32 o 
   4   6   9      714.20      658.53     88.01 o 
   6   6   9       52.92       55.05     12.72 o 
   7   6   9      277.72      288.01     35.77 o 
   8   6   9      172.27      169.95     23.73 o 
   9   6   9        0.20        1.74      6.58 o 
  10   6   9       19.20       22.73      8.97 o 
  11   6   9      324.27      325.17     69.06 o 
  12   6   9       26.58       24.79      7.34 o 
  13   6   9       93.04       81.95     31.49 o 
 -12   7   9       78.18       82.66     19.82 o 
 -11   7   9       17.29       11.32      6.47 o 
 -10   7   9       53.74       96.73     27.14 o 
  -9   7   9        5.60       10.55      7.05 o 
  -8   7   9      137.91      125.12     26.12 o 
  -7   7   9      681.79      661.24     45.24 o 
  -6   7   9      265.65      265.65     37.83 o 
  -5   7   9       32.77       37.73      4.97 o 
  -4   7   9       69.74       78.87      8.90 o 
  -3   7   9     2412.27     2795.18    153.12 o 
  -2   7   9      137.69      147.59     13.53 o 
   0   7   9       36.40       52.57      8.27 o 
   2   7   9       91.84       90.32     10.31 o 
   3   7   9     3089.51     3508.65    184.49 o 
   4   7   9        0.38       -5.00      7.02 o 
   5   7   9     1349.35     1382.47    137.77 o 
   6   7   9       97.74      106.30     16.22 o 
   7   7   9      435.81      458.05     37.90 o 
   8   7   9      189.51      220.87     39.36 o 
   9   7   9        2.95       -4.65      7.30 o 
  10   7   9        8.65       11.27     12.93 o 
  11   7   9      137.41      145.60     24.33 o 
  12   7   9        3.58        1.43      7.10 o 
 -12   8   9        3.71       13.22      6.31 o 
 -11   8   9      306.72      285.04     42.29 o 
 -10   8   9       66.07       61.11     14.04 o 
  -9   8   9      119.78      175.43     19.55 o 
  -8   8   9      416.17      488.45     62.19 o 
  -7   8   9       93.37       87.91     17.72 o 
  -6   8   9        0.02        0.45      6.52 o 
  -5   8   9       86.45       87.04     12.27 o 
  -4   8   9       49.09       60.49      8.12 o 
  -3   8   9      380.82      399.01     38.92 o 
  -2   8   9     1166.57     1315.28    164.31 o 
  -1   8   9        0.68        3.14      6.54 o 
   0   8   9      173.73      163.23     14.57 o 
   1   8   9       82.44       77.72      8.69 o 
   2   8   9       10.34       10.84      4.36 o 
   3   8   9        0.31       -4.71      4.71 o 
   4   8   9     1020.10     1068.57     94.74 o 
   5   8   9      149.64      156.07     20.51 o 
   6   8   9      640.59      702.22    102.92 o 
   7   8   9      100.85      112.29     24.22 o 
   8   8   9      143.91      204.66     42.86 o 
   9   8   9       31.05       19.84      8.72 o 
  10   8   9        0.06        2.86      7.10 o 
  11   8   9      149.72      120.58     20.31 o 
  12   8   9       54.91       40.26      8.26 o 
 -11   9   9        0.74        3.10      7.57 o 
 -10   9   9      247.00      254.49     47.87 o 
  -9   9   9       98.64       80.45     17.43 o 
  -8   9   9      220.77      212.94     22.11 o 
  -7   9   9       59.60       45.58     13.95 o 
  -6   9   9        2.97        7.56      8.67 o 
  -5   9   9       19.75       22.84      7.15 o 
  -4   9   9      137.24      160.23     23.33 o 
  -3   9   9      246.96      239.30     35.32 o 
  -2   9   9        4.35       15.42      4.97 o 
  -1   9   9      573.54      591.85     65.94 o 
   0   9   9       76.11       82.13     10.22 o 
   1   9   9       55.68       55.53      7.31 o 
   2   9   9      139.24      128.05     14.40 o 
   3   9   9      347.44      342.23     41.60 o 
   4   9   9       10.09       12.96      7.19 o 
   5   9   9      376.67      315.06     40.09 o 
   6   9   9      177.25      200.65     55.30 o 
   7   9   9      165.24      198.28     42.01 o 
   8   9   9       68.31       77.27     15.27 o 
   9   9   9        4.29       12.65      6.68 o 
  10   9   9        8.83        9.53     11.07 o 
  11   9   9        8.40       12.64      6.64 o 
 -10  10   9        2.46       10.49      4.62 o 
  -9  10   9       16.87       16.36      6.59 o 
  -8  10   9        1.45        9.15      6.22 o 
  -7  10   9      135.16      151.91     21.01 o 
  -6  10   9        0.36        5.62     10.78 o 
  -5  10   9       17.79       23.67     13.87 o 
  -4  10   9      242.91      272.76     48.30 o 
  -3  10   9      236.05      206.16     46.36 o 
  -2  10   9      377.75      423.35     42.90 o 
  -1  10   9       44.55       47.27     12.23 o 
   0  10   9       92.79      113.18     32.64 o 
   1  10   9      218.04      234.18     28.89 o 
   2  10   9       57.35       54.23      9.49 o 
   3  10   9       35.15       24.72      6.20 o 
   4  10   9       62.47       74.56     11.03 o 
   5  10   9        1.27       11.27      4.81 o 
   6  10   9      140.97      166.96     31.19 o 
   7  10   9        3.05       10.08      5.72 o 
   8  10   9       28.05       34.46     10.43 o 
   9  10   9       85.58       93.23     25.08 o 
  10  10   9        5.41        8.65      5.83 o 
  -9  11   9        0.81        4.86      7.24 o 
  -8  11   9       91.31      108.81     28.32 o 
  -7  11   9        0.17       13.39      9.12 o 
  -6  11   9       35.84       25.15     17.05 o 
  -5  11   9       61.76       42.43     18.97 o 
  -4  11   9        0.86       -0.17     29.55 o 
  -3  11   9      176.26      208.43     42.17 o 
  -2  11   9        1.43        5.04      7.60 o 
  -1  11   9       92.23       76.14     23.07 o 
   0  11   9        8.43        2.53      4.76 o 
   1  11   9        1.52        6.84     11.86 o 
   2  11   9       39.75       33.13      9.85 o 
   3  11   9      158.12      173.29     31.79 o 
   4  11   9        5.22        5.24      3.88 o 
   5  11   9       34.58       33.93      7.86 o 
   6  11   9       75.62       53.59     12.97 o 
   7  11   9       31.48       41.48      7.48 o 
   8  11   9        0.39       15.11      8.61 o 
   9  11   9        6.87       14.90      5.55 o 
  -8  12   9        4.96        6.74      7.20 o 
  -7  12   9        6.34        4.31      8.65 o 
  -6  12   9       50.04       69.21     22.06 o 
  -5  12   9       57.06       31.27     12.84 o 
  -4  12   9       70.91       89.51     31.41 o 
  -3  12   9      110.11      117.71     40.84 o 
  -2  12   9      120.25      158.14     24.71 o 
  -1  12   9        0.45        8.02      4.64 o 
   0  12   9       74.06       92.53     22.70 o 
   1  12   9        0.24       17.15     10.16 o 
   2  12   9       91.20      135.37     24.94 o 
   3  12   9       92.85      108.50     18.84 o 
   4  12   9       49.49       27.29     17.27 o 
   5  12   9        0.87        4.81      4.25 o 
   6  12   9       61.94       63.35     16.63 o 
   7  12   9        2.86        6.79      6.10 o 
   8  12   9       34.29       27.32     14.62 o 
  -7  13   9        2.68        7.96      6.84 o 
  -6  13   9       10.59       21.95     12.02 o 
  -5  13   9       38.84       11.56     12.73 o 
  -4  13   9       18.88       13.68     16.84 o 
  -3  13   9      138.74      132.43     40.48 o 
  -2  13   9       10.13       11.08      8.07 o 
  -1  13   9      141.48      145.35     26.40 o 
   0  13   9        0.61        3.96      8.16 o 
   1  13   9       12.89       19.27     11.68 o 
   2  13   9        3.07       12.40     19.16 o 
   3  13   9       66.06       41.96     32.46 o 
   4  13   9       34.46       34.20     11.62 o 
   5  13   9      108.53      115.39     16.21 o 
   6  13   9       16.94       12.85      5.40 o 
   7  13   9        5.19        2.45      9.83 o 
  -5  14   9       70.19       62.14     17.28 o 
  -4  14   9       45.59       31.78     18.23 o 
  -3  14   9       57.10       54.21     23.03 o 
  -2  14   9      115.52      148.37     33.29 o 
  -1  14   9        0.04       11.12     18.78 o 
   0  14   9       74.77       86.09     23.54 o 
   1  14   9        0.26        0.73      9.10 o 
   2  14   9        0.03       11.18     11.88 o 
   3  14   9        4.85        4.90      7.38 o 
   4  14   9      164.42      138.31     38.67 o 
   5  14   9       23.28       19.96     10.09 o 
 -12   0  10        1.59       -8.97     15.42 o 
 -10   0  10        4.64        5.74     10.39 o 
  -8   0  10     1004.77     1093.26    169.76 o 
  -6   0  10     1683.13     1631.11    147.21 o 
  -4   0  10      588.54      538.13     38.97 o 
  -2   0  10     3056.51     2948.84    343.94 o 
   0   0  10     6159.49     7422.10    234.80 o 
   6   0  10      929.86      998.45    114.40 o 
   8   0  10     1379.58     1472.64    322.49 o 
  10   0  10      509.40      534.71    113.95 o 
  12   0  10       42.52       77.56     41.04 o 
 -13   1  10        4.40       13.03      8.61 o 
 -12   1  10      282.47      351.72     60.36 o 
 -11   1  10       36.88       69.56     28.91 o 
 -10   1  10      155.50      147.82     53.93 o 
  -9   1  10        0.24        9.30      5.07 o 
  -8   1  10      596.83      694.93     69.92 o 
  -7   1  10      232.59      258.65     23.16 o 
  -6   1  10      752.98      854.99     42.11 o 
  -5   1  10        9.25       13.87      3.82 o 
  -4   1  10      294.85      254.01     18.16 o 
  -3   1  10       37.81       32.55      7.11 o 
  -2   1  10      215.45      199.54     19.19 o 
  -1   1  10      131.77      101.45      8.15 o 
   0   1  10        1.86        4.73      8.84 o 
   1   1  10       40.43       27.54     11.62 o 
   2   1  10        0.52       37.85     14.57 o 
   3   1  10      197.08      210.75     22.28 o 
   4   1  10        2.58       15.81     14.52 o 
   5   1  10        0.72       -6.89     10.78 o 
   6   1  10      187.99      213.19     35.66 o 
   7   1  10       94.81       80.62     21.23 o 
   8   1  10      819.97      886.13    147.48 o 
   9   1  10        5.44        6.84      7.41 o 
  10   1  10      254.43      276.39     38.17 o 
  11   1  10        0.07       -5.20      6.74 o 
  12   1  10        0.91        6.04      8.58 o 
  13   1  10        1.97       11.94      4.59 o 
 -13   2  10       32.52       19.98     15.49 o 
 -12   2  10       32.46       18.83     17.97 o 
 -11   2  10       14.63        6.11      6.91 o 
 -10   2  10        0.03        0.33      7.33 o 
  -9   2  10       43.43       28.96      7.19 o 
  -8   2  10      192.51      169.94     15.99 o 
  -7   2  10       29.71       25.27      5.02 o 
  -6   2  10      429.95      418.06     28.99 o 
  -5   2  10      396.84      375.00     20.25 o 
  -4   2  10       44.82       35.76      3.99 o 
  -3   2  10      590.76      553.01     41.85 o 
  -2   2  10     1097.31     1035.12     89.56 o 
  -1   2  10       25.08       19.01      5.54 o 
   0   2  10     3307.09     3037.88    321.96 o 
   1   2  10       29.46       32.86     13.65 o 
   3   2  10      244.30      272.47     24.46 o 
   4   2  10      180.99      200.78     25.45 o 
   5   2  10       80.56       93.54     16.09 o 
   6   2  10     1232.79     1343.69    168.12 o 
   7   2  10      142.43      145.24     27.78 o 
   8   2  10     1254.45     1248.44    159.82 o 
   9   2  10      121.54      106.81     22.37 o 
  10   2  10      357.03      364.69     60.24 o 
  11   2  10       40.70       39.32      9.00 o 
  12   2  10        7.49        8.51      5.80 o 
  13   2  10        1.16       20.28      9.99 o 
 -13   3  10        0.08        4.23     15.65 o 
 -12   3  10      200.90      259.40     56.98 o 
 -11   3  10       75.73       78.79     23.26 o 
 -10   3  10       15.43        6.73      6.09 o 
  -9   3  10       25.75       23.48      8.74 o 
  -8   3  10      175.78      172.84     20.99 o 
  -7   3  10       48.22       50.86      7.85 o 
  -6   3  10     1213.78     1241.62     65.52 o 
  -5   3  10      121.74      112.94      9.49 o 
  -4   3  10      828.98      779.99     38.92 o 
  -3   3  10       51.99       39.37      5.12 o 
  -2   3  10       72.41       56.44      5.93 o 
  -1   3  10      265.42      212.30     24.41 o 
   0   3  10       19.27       15.53      4.30 o 
   1   3  10      705.37      697.31     49.10 o 
   4   3  10      316.76      367.36     52.20 o 
   5   3  10      368.48      354.36     26.92 o 
   6   3  10      364.90      358.32     46.69 o 
   7   3  10       25.62       34.44      9.51 o 
   8   3  10      604.46      515.62     53.52 o 
   9   3  10      161.71      115.03     26.38 o 
  10   3  10      220.01      186.27     37.42 o 
  11   3  10       33.24       36.80      5.68 o 
  12   3  10        7.88        8.64      3.94 o 
  13   3  10        7.97       11.92      7.71 o 
 -13   4  10      160.88      162.10     58.70 o 
 -12   4  10       24.68       13.90      7.21 o 
 -11   4  10      146.48      161.28     37.62 o 
 -10   4  10        8.22       15.89      7.07 o 
  -9   4  10        0.68       11.51      5.38 o 
  -8   4  10       55.72       48.93      7.22 o 
  -7   4  10       19.15       14.19      5.84 o 
  -6   4  10      239.25      214.28     25.53 o 
  -5   4  10       25.13       29.94      6.55 o 
  -4   4  10      269.83      259.54     17.35 o 
  -3   4  10        4.49        3.82      2.95 o 
  -2   4  10      368.54      421.28     72.72 o 
  -1   4  10       10.16        5.38      4.33 o 
   0   4  10      986.90      865.25     37.51 o 
   1   4  10       23.72       15.43      7.60 o 
   3   4  10       73.50       67.26     11.58 o 
   4   4  10      236.13      269.32     27.53 o 
   5   4  10       59.27       54.28      8.01 o 
   6   4  10       13.83       20.18      7.36 o 
   7   4  10       38.03       40.44      7.83 o 
   9   4  10        1.88       -0.87      5.23 o 
  10   4  10      275.28      276.15     53.26 o 
  11   4  10       39.98       45.15     12.49 o 
  12   4  10       10.83        5.06      4.43 o 
  13   4  10        0.85        4.41      4.11 o 
 -13   5  10       25.91       21.93     15.43 o 
 -12   5  10      201.36      245.71     35.50 o 
 -11   5  10        4.16        1.89      3.38 o 
 -10   5  10      353.16      360.99     33.99 o 
  -9   5  10        4.68        4.72      6.35 o 
  -8   5  10     1194.65     1269.22    106.70 o 
  -7   5  10        5.98        7.19      4.65 o 
  -6   5  10      865.17      948.52     82.58 o 
  -5   5  10      224.91      228.22     26.82 o 
  -4   5  10       98.82       88.39      7.68 o 
  -3   5  10       47.57       42.94      6.60 o 
  -2   5  10       39.12       45.52      6.72 o 
  -1   5  10      217.58      215.38     29.49 o 
   0   5  10       49.15       59.50      8.27 o 
   1   5  10       10.69        6.18      3.87 o 
   3   5  10      259.44      262.30     28.12 o 
   4   5  10      267.37      323.43     25.37 o 
   5   5  10      179.43      232.97     24.96 o 
   6   5  10       35.06       25.03      8.81 o 
   7   5  10      327.50      291.14     60.04 o 
   8   5  10      270.87      282.04     47.74 o 
   9   5  10      204.00      236.73     44.98 o 
  10   5  10       66.02       42.33     14.26 o 
  11   5  10       48.09       46.96     13.49 o 
  12   5  10       11.65       12.78      8.38 o 
  13   5  10       43.81       43.44      8.68 o 
 -12   6  10       37.89       64.72     12.31 o 
 -11   6  10       36.18       31.56      7.49 o 
 -10   6  10       76.01       66.75     15.68 o 
  -9   6  10        1.41        4.41      4.63 o 
  -8   6  10      492.53      444.53     54.23 o 
  -7   6  10       29.93       56.09      7.76 o 
  -6   6  10      632.71      671.08     77.13 o 
  -5   6  10      705.96      713.70     57.32 o 
  -4   6  10      106.12       99.64     18.50 o 
  -3   6  10      107.15      113.11     13.24 o 
  -2   6  10      653.46      746.47     52.79 o 
  -1   6  10        3.42       11.72      5.94 o 
   0   6  10     1326.23     1367.01    121.37 o 
   1   6  10       52.95       42.39      8.86 o 
   2   6  10     1250.53     1221.18     85.44 o 
   3   6  10      290.88      377.12     28.40 o 
   4   6  10      140.79      170.01     34.52 o 
   5   6  10        2.85        2.21      9.24 o 
   6   6  10      243.12      250.81     33.99 o 
   7   6  10      120.51      106.60     32.47 o 
   8   6  10      593.91      601.90     80.21 o 
   9   6  10       41.37       44.60     14.67 o 
  10   6  10      118.37      122.96     24.28 o 
  11   6  10       33.69       45.06     15.31 o 
  12   6  10        4.61        7.81      3.66 o 
 -12   7  10       53.35       54.30     12.72 o 
 -11   7  10        3.17       12.33      5.06 o 
 -10   7  10      127.53      139.40     22.93 o 
  -9   7  10      328.37      313.82     23.93 o 
  -8   7  10     1075.87     1131.23    113.96 o 
  -7   7  10      146.94      133.58     25.73 o 
  -6   7  10      983.86     1052.58    173.83 o 
  -5   7  10      223.81      217.10     20.75 o 
  -4   7  10       27.16       29.71      5.25 o 
  -3   7  10        5.10        8.07      2.76 o 
  -2   7  10      164.02      189.99     30.92 o 
  -1   7  10       45.24       43.56      8.59 o 
   0   7  10      112.01      125.80     13.88 o 
   1   7  10      223.19      235.80     38.70 o 
   2   7  10        0.99       -4.32      5.25 o 
   3   7  10       13.69       21.15      5.82 o 
   4   7  10        7.76        8.76      9.22 o 
   5   7  10       24.29       23.65      7.43 o 
   6   7  10       42.07       62.30      9.00 o 
   7   7  10      123.16      125.30     29.77 o 
   8   7  10      301.57      368.38     77.82 o 
   9   7  10       98.52      130.85     26.16 o 
  10   7  10       84.57       93.42     21.81 o 
  11   7  10        0.54        6.70      6.22 o 
  12   7  10       13.42       10.05      9.08 o 
 -11   8  10       54.96       48.62     13.47 o 
 -10   8  10        5.00        9.16      4.36 o 
  -9   8  10      475.93      440.39     84.73 o 
  -8   8  10      352.74      336.22     28.53 o 
  -7   8  10      207.50      233.90     34.57 o 
  -6   8  10      356.20      357.16     33.87 o 
  -5   8  10       71.99       55.33      9.64 o 
  -4   8  10       41.20       42.85      6.99 o 
  -3   8  10       54.72       58.12      8.67 o 
  -2   8  10      194.35      220.87     21.34 o 
  -1   8  10       11.67        8.86      4.92 o 
   0   8  10      685.36      653.55     88.63 o 
   1   8  10        2.42       -3.84      4.81 o 
   2   8  10      517.64      564.13     66.19 o 
   3   8  10       18.13       22.73      5.43 o 
   4   8  10       23.30       19.36      7.77 o 
   5   8  10        0.53        7.23      4.62 o 
   6   8  10      303.11      307.49     42.79 o 
   7   8  10      168.10      200.34     36.09 o 
   8   8  10      153.99      158.64     20.02 o 
   9   8  10      219.34      225.41     52.87 o 
  10   8  10       73.17       87.67     23.58 o 
  11   8  10       16.47       10.88      6.85 o 
 -10   9  10       23.89       14.84      4.79 o 
  -9   9  10        0.80       12.14      5.51 o 
  -8   9  10      205.73      172.70     33.52 o 
  -7   9  10       93.78      108.15     33.00 o 
  -6   9  10      240.46      251.23     32.49 o 
  -5   9  10      307.26      336.36     49.39 o 
  -4   9  10        8.87       22.24     12.63 o 
  -3   9  10        1.80       10.24      7.58 o 
  -2   9  10       47.34       33.39     15.88 o 
  -1   9  10      279.63      342.64     26.16 o 
   0   9  10        1.16        8.86      7.40 o 
   1   9  10      777.94      834.98     65.60 o 
   2   9  10       34.97       29.68      7.73 o 
   3   9  10      247.91      265.96     34.47 o 
   4   9  10        3.89        8.32      3.99 o 
   5   9  10       59.64       54.56     13.31 o 
   6   9  10       80.49       92.32     13.22 o 
   7   9  10      104.47      121.74     32.65 o 
   8   9  10       35.68       39.90      9.41 o 
   9   9  10       78.36       99.95     24.78 o 
  10   9  10       53.71       67.69     17.99 o 
  -9  10  10       43.34       35.45     10.33 o 
  -8  10  10        0.13        1.05     12.57 o 
  -7  10  10      183.53      172.44     24.88 o 
  -6  10  10        2.00        7.77      9.36 o 
  -5  10  10      123.48      125.39     35.15 o 
  -4  10  10       22.96       29.25     13.98 o 
  -3  10  10        3.48        2.12      9.11 o 
  -2  10  10       83.33      101.99     25.10 o 
  -1  10  10       85.65       64.29     14.06 o 
   0  10  10       95.30       86.93     18.47 o 
   1  10  10        6.11        9.58      6.67 o 
   2  10  10      121.20      108.11     24.06 o 
   3  10  10        0.01        2.93      4.49 o 
   4  10  10        8.09       14.24      5.34 o 
   5  10  10        0.34       10.30      5.38 o 
   6  10  10       10.77        5.56      3.23 o 
   7  10  10       24.32       18.51      6.55 o 
   8  10  10      106.19      128.74     23.98 o 
   9  10  10       33.74       18.37     13.27 o 
  -8  11  10        9.51        8.34      8.71 o 
  -7  11  10        4.29        7.99     10.31 o 
  -6  11  10       97.39       72.52     23.97 o 
  -5  11  10        1.79       12.10      8.08 o 
  -4  11  10       56.94       83.79     31.22 o 
  -3  11  10        6.54       10.00     10.88 o 
  -2  11  10        9.11        7.53     11.46 o 
  -1  11  10       77.83       70.15     12.59 o 
   0  11  10        0.12        3.77      7.26 o 
   1  11  10      346.02      354.23     46.55 o 
   2  11  10       15.55       15.78     10.18 o 
   3  11  10      225.85      254.69     35.33 o 
   4  11  10        0.04        1.98      7.17 o 
   5  11  10        8.30       11.27      4.08 o 
   6  11  10       11.75       18.24      8.73 o 
   7  11  10        5.76       14.99      6.04 o 
   8  11  10       11.19        6.09      6.78 o 
  -7  12  10       16.86       10.62     16.92 o 
  -6  12  10        5.83        3.00      7.90 o 
  -5  12  10       55.99       46.82     11.11 o 
  -4  12  10        0.91       10.13      8.39 o 
  -3  12  10       47.12       48.60     14.23 o 
  -2  12  10       19.06        2.13      8.88 o 
  -1  12  10        4.41        4.01      8.11 o 
   0  12  10      106.27       99.19     26.11 o 
   1  12  10       76.54       50.88     16.26 o 
   2  12  10      365.62      357.86     76.20 o 
   3  12  10      203.11      234.37     34.18 o 
   4  12  10        0.08        4.30      5.71 o 
   5  12  10        5.76       12.08      4.81 o 
   6  12  10       13.49       11.35      4.75 o 
   7  12  10        0.34       14.91      7.48 o 
  -5  13  10       23.82       30.24     16.93 o 
  -4  13  10        8.19       22.83     40.55 o 
  -3  13  10        0.49       -6.50     12.34 o 
  -2  13  10       58.54       68.32     29.10 o 
  -1  13  10      110.66      104.56     20.92 o 
   0  13  10        1.63        4.45      8.81 o 
   1  13  10       99.81      117.72     37.88 o 
   2  13  10        0.03       20.87     11.54 o 
   3  13  10       36.61       63.23     18.74 o 
   4  13  10        0.17       18.77     10.25 o 
   5  13  10       32.81       16.46     11.40 o 
  -3  14  10        0.52       27.55     13.94 o 
  -2  14  10       76.68       56.27     32.75 o 
  -1  14  10        2.37        4.45     12.13 o 
   0  14  10      123.96      128.22     45.10 o 
   1  14  10        8.24       14.68      8.95 o 
   2  14  10       33.34       44.39     12.18 o 
   3  14  10        0.28       12.84     19.23 o 
 -13   0  11      238.49      200.74     99.95 o 
 -11   0  11      685.27      837.01    289.39 o 
  -9   0  11      284.61      284.04     64.01 o 
  -7   0  11      222.97      232.20     32.94 o 
  -5   0  11     1780.31     1972.83    338.66 o 
  -3   0  11       96.60      101.01     15.69 o 
  -1   0  11      129.83      167.50     26.00 o 
   1   0  11        0.01      -13.81     13.81 o 
   5   0  11      840.79      854.04     99.82 o 
   7   0  11        2.33        7.16     12.71 o 
   9   0  11      197.19      233.00     53.56 o 
  11   0  11      388.30      502.39    174.28 o 
  13   0  11       31.72       11.23     10.65 o 
 -13   1  11        0.11        3.80      9.02 o 
 -12   1  11        6.27        2.43     17.39 o 
 -11   1  11       32.52       31.84     13.94 o 
 -10   1  11        1.30       -2.25     10.08 o 
  -9   1  11      155.55      218.15     47.31 o 
  -8   1  11       15.17       17.05      6.27 o 
  -7   1  11       29.28       28.36      6.79 o 
  -6   1  11       37.25       31.52      3.92 o 
  -5   1  11      799.87      781.29     57.20 o 
  -4   1  11       76.05       74.81      7.68 o 
  -3   1  11     1215.99     1138.55    118.27 o 
  -2   1  11      116.20      107.13     11.10 o 
  -1   1  11      180.27      214.95     21.39 o 
   0   1  11      133.40      155.83     18.59 o 
   1   1  11      676.01      771.39     71.69 o 
   2   1  11       14.34       30.75     15.97 o 
   3   1  11     1947.11     2185.89    185.06 o 
   4   1  11       35.92       32.58     17.36 o 
   5   1  11      787.83      904.65    113.14 o 
   6   1  11       62.80       72.48     12.70 o 
   7   1  11      131.00      141.78     36.28 o 
   8   1  11       30.84       32.48      9.61 o 
   9   1  11       71.94       46.36     16.32 o 
  10   1  11       15.75       20.56     11.13 o 
  11   1  11       88.41       90.88     32.20 o 
  12   1  11        3.13       10.98      6.13 o 
  13   1  11       22.25       26.00     10.42 o 
 -13   2  11       40.75       33.80     12.08 o 
 -12   2  11       31.48        6.94     13.26 o 
 -11   2  11      659.98      780.45    125.78 o 
 -10   2  11        7.96        7.90     10.26 o 
  -9   2  11      275.17      310.15     38.96 o 
  -8   2  11        3.47       21.16     20.07 o 
  -7   2  11        1.16        9.22      5.37 o 
  -6   2  11       48.48       52.67      5.47 o 
  -5   2  11      640.84      637.49     53.41 o 
  -4   2  11      296.29      274.89     20.94 o 
  -3   2  11      808.57      807.19     82.46 o 
  -2   2  11       59.20       49.78      8.98 o 
  -1   2  11      169.39      161.07     15.93 o 
   0   2  11      224.38      209.82     44.23 o 
   1   2  11       17.20        5.21      9.12 o 
   3   2  11      251.72      346.94     27.92 o 
   4   2  11      117.21      120.16     13.62 o 
   5   2  11       63.64       85.52     11.16 o 
   6   2  11       98.81      100.58     25.00 o 
   7   2  11       80.01       79.83     24.13 o 
   8   2  11       36.44       23.94      5.97 o 
   9   2  11       92.59       90.72     27.55 o 
  10   2  11        0.11       11.24      5.03 o 
  11   2  11      352.93      388.95     51.31 o 
  12   2  11        0.11        6.40      7.81 o 
  13   2  11       35.59       17.66     14.25 o 
 -12   3  11       16.32       16.86      9.18 o 
 -11   3  11       21.05       22.89     25.30 o 
 -10   3  11       24.72       37.84      8.22 o 
  -9   3  11       40.47       60.30      9.95 o 
  -8   3  11       19.67       18.68      4.84 o 
  -7   3  11        0.06        5.90      4.09 o 
  -6   3  11        3.69        5.98      3.20 o 
  -5   3  11      207.47      151.10     21.20 o 
  -4   3  11        2.74        2.78      2.94 o 
  -3   3  11      915.89      798.57     37.53 o 
  -2   3  11       26.94       22.71      6.13 o 
   0   3  11       99.19       95.60     10.04 o 
   1   3  11        2.60        7.14      6.28 o 
   2   3  11       27.07       45.72     11.31 o 
   3   3  11     1111.41     1212.35    102.23 o 
   4   3  11        1.14       -2.71      9.69 o 
   5   3  11      591.08      661.05     83.88 o 
   6   3  11        0.19        2.68     15.07 o 
   7   3  11      302.17      298.23     71.49 o 
   8   3  11        6.25        5.60      5.41 o 
   9   3  11       44.68       59.89     10.26 o 
  10   3  11       30.24       25.37      7.90 o 
  11   3  11       74.70       63.08     14.13 o 
  12   3  11        2.05        6.09      5.37 o 
 -12   4  11        0.24        5.70      8.21 o 
 -11   4  11      298.99      362.58     72.67 o 
 -10   4  11        5.34        5.82      5.98 o 
  -9   4  11      436.75      501.95     51.57 o 
  -8   4  11       75.99       79.82     20.23 o 
  -7   4  11      121.21      140.67     16.41 o 
  -6   4  11       12.05       14.58      5.91 o 
  -5   4  11      525.12      520.42     43.42 o 
  -4   4  11        6.93        1.87      3.86 o 
  -3   4  11     1037.90     1139.30    158.73 o 
  -2   4  11       60.73       55.58      7.14 o 
  -1   4  11       25.72       22.49      4.38 o 
   0   4  11       36.77       39.70      4.61 o 
   1   4  11        3.95        6.34      4.84 o 
   2   4  11      121.75      107.74     10.07 o 
   3   4  11        6.54       28.93     11.28 o 
   4   4  11      104.88       96.58     20.25 o 
   5   4  11       28.87       39.83     23.04 o 
   6   4  11       13.84       24.74      8.91 o 
   7   4  11      148.31      122.28     35.56 o 
   8   4  11       32.68       33.40     10.79 o 
   9   4  11       89.66       56.66     15.54 o 
  10   4  11        0.97        5.88      6.55 o 
  11   4  11      218.41      198.99     46.92 o 
  12   4  11        5.95        7.83      6.06 o 
 -12   5  11       21.89       21.83      8.37 o 
 -11   5  11       22.00       12.13      8.75 o 
 -10   5  11       28.51       54.35     11.68 o 
  -9   5  11       32.63       17.69      5.46 o 
  -8   5  11       10.44       11.72      6.84 o 
  -7   5  11        1.61       -2.61      5.28 o 
  -6   5  11        5.54        6.39      5.30 o 
  -5   5  11      755.45      700.91     69.45 o 
  -4   5  11      129.05      113.07     13.91 o 
  -3   5  11      963.04     1033.19    101.66 o 
  -2   5  11      231.17      242.34     31.72 o 
  -1   5  11      425.14      455.59     37.32 o 
   0   5  11       28.23       26.14      4.28 o 
   1   5  11      748.40      735.69     42.62 o 
   2   5  11      300.38      352.95     46.53 o 
   3   5  11     2029.77     2293.22     98.72 o 
   4   5  11        0.21       -2.23     10.66 o 
   5   5  11      439.26      531.83     74.24 o 
   6   5  11       51.30       54.85     11.18 o 
   7   5  11        1.84       -5.07      7.64 o 
   8   5  11       15.34       11.73      6.59 o 
   9   5  11      118.43      153.94     28.65 o 
  10   5  11        6.57        3.46      4.24 o 
  11   5  11      102.16       91.99     17.69 o 
  12   5  11       21.18        7.42      4.43 o 
 -11   6  11      140.25      158.95     18.91 o 
 -10   6  11       12.38       12.30      6.26 o 
  -9   6  11        3.86       11.90      5.38 o 
  -8   6  11       38.26       25.23      6.98 o 
  -7   6  11       34.71       22.41     10.04 o 
  -6   6  11       58.35       40.18     15.47 o 
  -5   6  11      122.21      135.48     14.75 o 
  -4   6  11       13.63       11.09      4.26 o 
  -3   6  11       12.84       23.27      7.14 o 
  -2   6  11      351.20      379.39     47.01 o 
  -1   6  11      236.31      235.56     28.99 o 
   0   6  11      657.03      723.42     75.19 o 
   1   6  11        0.53        5.05      4.04 o 
   2   6  11       67.40       51.66      9.57 o 
   3   6  11      124.63      115.52     18.03 o 
   4   6  11       32.31       35.82      8.85 o 
   5   6  11      613.14      774.90     55.29 o 
   6   6  11      191.57      258.42     44.03 o 
   7   6  11        0.01       10.42      5.63 o 
   8   6  11       85.65       81.72     13.71 o 
   9   6  11       86.60       89.04     24.49 o 
  10   6  11        0.15        1.25      5.01 o 
  11   6  11      134.83      141.41     28.07 o 
 -11   7  11        7.65        6.16      5.01 o 
 -10   7  11       32.72       15.31      5.35 o 
  -9   7  11        8.20       10.21      4.05 o 
  -8   7  11        2.45       -4.26      7.22 o 
  -7   7  11        0.46        6.07      5.20 o 
  -6   7  11      153.05      130.55     33.56 o 
  -5   7  11      376.39      341.34     39.62 o 
  -4   7  11      134.87      134.57     18.81 o 
  -3   7  11      669.20      725.01     42.86 o 
  -2   7  11       90.64      103.73     14.23 o 
  -1   7  11       88.77       90.07     13.02 o 
   0   7  11        3.17       12.31      6.86 o 
   1   7  11      259.38      253.51     26.31 o 
   2   7  11       10.28        8.44      8.86 o 
   3   7  11     1680.58     1767.80    120.75 o 
   4   7  11       39.91       30.13      6.97 o 
   5   7  11      119.02      118.42     27.06 o 
   6   7  11        3.41       10.80      4.92 o 
   7   7  11        0.97        4.73      4.60 o 
   8   7  11        6.25        4.01      5.73 o 
   9   7  11       74.51       74.17     21.96 o 
  10   7  11       16.96       16.27      7.89 o 
  11   7  11       40.51       29.57      8.16 o 
 -10   8  11       42.48       61.24     10.89 o 
  -9   8  11       14.98       13.66      5.60 o 
  -8   8  11       87.35       85.90     22.82 o 
  -7   8  11        2.15        9.43      5.50 o 
  -6   8  11      239.13      241.71     30.86 o 
  -5   8  11      356.04      352.23     40.53 o 
  -4   8  11      363.89      367.76     35.89 o 
  -3   8  11      238.94      266.80     45.26 o 
  -2   8  11      220.02      226.47     31.41 o 
  -1   8  11        9.13       10.74      6.24 o 
   0   8  11       19.06       13.86      4.94 o 
   1   8  11      151.94      148.92     26.97 o 
   2   8  11      120.90      128.61     22.86 o 
   3   8  11       64.91       64.83     10.29 o 
   4   8  11       72.57       66.64     11.84 o 
   5   8  11       41.32       35.07     11.01 o 
   6   8  11       83.20       93.88     23.55 o 
   7   8  11        0.71       12.11      8.03 o 
   8   8  11        8.61       21.33      6.35 o 
   9   8  11       86.54       94.23     27.17 o 
  10   8  11        8.54       15.11      6.26 o 
  -9   9  11       40.89       13.11      8.11 o 
  -8   9  11        5.24       14.06      7.13 o 
  -7   9  11       45.91       25.78      8.65 o 
  -6   9  11        5.24       11.50      8.27 o 
  -5   9  11       11.88       14.49      6.26 o 
  -4   9  11        7.33       11.38     11.52 o 
  -3   9  11      315.71      282.25     40.55 o 
  -2   9  11       18.37       17.54     10.42 o 
  -1   9  11       81.41      114.63     28.99 o 
   0   9  11        4.16       14.70      5.94 o 
   1   9  11        1.31        7.48      9.19 o 
   2   9  11       26.75       33.59      9.90 o 
   3   9  11      287.19      264.31     34.31 o 
   4   9  11       67.07       59.14     10.23 o 
   5   9  11       81.89      107.57     26.85 o 
   6   9  11       37.51       33.91      9.88 o 
   7   9  11        0.17        3.44      7.22 o 
   8   9  11        5.76        5.82      5.55 o 
   9   9  11       11.22        9.00      6.88 o 
  -8  10  11        2.18        3.25      6.35 o 
  -7  10  11       14.18       11.14      8.08 o 
  -6  10  11       31.48       25.32     11.66 o 
  -5  10  11      141.28      129.10     23.81 o 
  -4  10  11      212.30      278.68     30.20 o 
  -3  10  11      331.69      363.21     34.94 o 
  -2  10  11       39.86       50.02     10.84 o 
  -1  10  11       24.26       45.23     13.31 o 
   0  10  11        0.18       17.89      8.20 o 
   1  10  11       13.47        9.84      8.44 o 
   2  10  11      122.18      126.38     34.64 o 
   3  10  11        8.32       15.14      5.22 o 
   4  10  11      223.67      228.30     23.05 o 
   5  10  11        1.65        8.68      5.54 o 
   6  10  11       83.97       71.58     20.42 o 
   7  10  11        1.33       -1.57      6.27 o 
   8  10  11        0.63       11.40      7.06 o 
  -7  11  11        0.41        4.02      9.28 o 
  -6  11  11        8.20        5.11     10.05 o 
  -5  11  11        1.62       15.25      7.55 o 
  -4  11  11       59.99       90.37     32.76 o 
  -3  11  11       75.45       59.89     20.65 o 
  -2  11  11       30.30       39.20     14.13 o 
  -1  11  11        6.36       12.20      7.55 o 
   0  11  11        8.29       12.44      7.03 o 
   1  11  11       53.13       36.86     13.22 o 
   2  11  11        3.25       14.40      7.71 o 
   3  11  11      266.11      244.45     37.69 o 
   4  11  11        2.82       47.00    148.81 o 
   5  11  11       72.08       83.76     14.57 o 
   6  11  11        5.60        5.43      6.84 o 
   7  11  11        0.10       13.64      6.36 o 
  -6  12  11        0.09       18.15     11.14 o 
  -5  12  11       24.94       20.86     17.54 o 
  -4  12  11       19.24       21.05     11.19 o 
  -3  12  11        2.38       14.55     13.18 o 
  -2  12  11       38.89       50.11     24.71 o 
  -1  12  11        3.35       14.77     11.09 o 
   0  12  11       37.27       49.41     17.14 o 
   1  12  11        3.80        5.70     16.08 o 
   2  12  11        4.07        7.12      8.37 o 
   3  12  11       23.15       14.00      9.65 o 
   4  12  11      100.56       90.77     23.53 o 
   5  12  11        1.21       -1.98      8.15 o 
   6  12  11       30.58       29.00     18.93 o 
  -3  13  11       21.90       24.61     12.96 o 
  -2  13  11        3.52        2.17     11.87 o 
  -1  13  11        2.62       13.02     12.03 o 
   0  13  11       24.83       20.92     17.91 o 
   1  13  11       48.86       49.28     17.00 o 
   2  13  11        0.39       -5.24     11.21 o 
   3  13  11       23.34       11.13     13.80 o 
 -12   0  12       26.85       23.10     22.20 o 
 -10   0  12      127.80      121.50     48.65 o 
  -8   0  12      268.78      338.82     75.36 o 
  -6   0  12       15.75       20.77      8.41 o 
  -4   0  12       51.79       32.34      5.79 o 
  -2   0  12      880.48      661.05     75.04 o 
   0   0  12     1010.38     1172.73    134.08 o 
   2   0  12       56.58       62.98     20.07 o 
   8   0  12      461.60      556.78    148.92 o 
  10   0  12       68.55       90.46     43.10 o 
  12   0  12        9.42        7.55      9.68 o 
 -12   1  12        3.92        3.15     10.53 o 
 -11   1  12       26.22       26.37     13.22 o 
 -10   1  12      254.06      322.70     53.02 o 
  -9   1  12       24.32       13.58     10.54 o 
  -8   1  12      125.17      160.17     30.39 o 
  -7   1  12       20.85       18.54      7.37 o 
  -6   1  12      494.08      571.45     45.01 o 
  -5   1  12      116.39       85.21     13.66 o 
  -4   1  12       31.14       17.46      4.19 o 
  -3   1  12       84.10       75.00      5.46 o 
  -2   1  12       45.09       50.32      7.51 o 
  -1   1  12       17.27       14.24      4.91 o 
   0   1  12        1.22        8.12      9.24 o 
   1   1  12       12.48       22.39     10.21 o 
   2   1  12      289.35      342.69     68.85 o 
   3   1  12       62.83       63.35     11.10 o 
   4   1  12       82.96      101.00     25.34 o 
   5   1  12       56.15       89.39     15.85 o 
   6   1  12      283.25      338.94     46.01 o 
   7   1  12        1.98        7.02      9.71 o 
   8   1  12      232.78      280.78     45.49 o 
   9   1  12        0.34        4.83     15.84 o 
  10   1  12        0.12       16.22     10.08 o 
  11   1  12        7.39       31.09     11.25 o 
  12   1  12       49.15       38.87     19.13 o 
 -12   2  12        4.82        6.29      5.58 o 
 -11   2  12       52.98       20.77      9.63 o 
 -10   2  12        3.89       31.17     14.30 o 
  -9   2  12        9.94       14.25      7.09 o 
  -8   2  12      162.16      140.94     32.74 o 
  -7   2  12        3.51       11.01      7.09 o 
  -6   2  12      179.72      180.04     17.26 o 
  -5   2  12       12.46        7.11      3.89 o 
  -4   2  12       86.05       64.87      6.47 o 
  -3   2  12       10.63        2.18      4.21 o 
  -2   2  12     1170.13     1063.78    107.38 o 
  -1   2  12       76.70       76.11      6.67 o 
   0   2  12     1245.20     1235.99    148.24 o 
   1   2  12        7.21       18.81      8.39 o 
   2   2  12      517.94      603.84     75.50 o 
   3   2  12        1.70       18.23     14.03 o 
   4   2  12      179.06      240.96     31.58 o 
   5   2  12       76.20      117.16     21.10 o 
   7   2  12        0.77       -6.51      8.59 o 
   8   2  12      434.71      548.59     89.20 o 
   9   2  12       12.94        7.72      9.63 o 
  10   2  12      136.10      164.69     30.04 o 
  11   2  12        8.38       16.89     20.94 o 
  12   2  12       38.36       42.57     10.28 o 
 -12   3  12        1.09        2.96     10.00 o 
 -11   3  12        5.76        7.48      6.34 o 
 -10   3  12      307.49      354.80     47.12 o 
  -9   3  12        7.16        6.37      5.00 o 
  -8   3  12      522.39      599.60     63.67 o 
  -7   3  12       17.18        6.40      5.14 o 
  -6   3  12      535.80      580.62     42.47 o 
  -5   3  12        8.57       14.55      6.53 o 
  -4   3  12       51.02       51.38      7.85 o 
  -3   3  12       33.00       23.83      4.09 o 
  -2   3  12      201.67      214.19     32.16 o 
  -1   3  12        2.46       -2.86      3.74 o 
   0   3  12      347.35      379.87     52.48 o 
   1   3  12        0.50        8.57      6.92 o 
   2   3  12       46.53       64.47     24.42 o 
   3   3  12        7.60        9.97      7.41 o 
   4   3  12        5.87       25.23     10.83 o 
   5   3  12       26.77       32.24      9.56 o 
   6   3  12       15.19       22.86     11.53 o 
   7   3  12       43.13       43.15     18.46 o 
   8   3  12      111.00      121.24     44.25 o 
   9   3  12       14.53       19.56     15.78 o 
  10   3  12        0.66       -1.44     13.78 o 
  11   3  12        7.61       11.80      4.30 o 
 -11   4  12        0.25        1.92      5.74 o 
 -10   4  12       14.83       28.10     10.68 o 
  -9   4  12      185.81      180.08     33.31 o 
  -8   4  12        5.36        8.63      4.47 o 
  -7   4  12      405.45      427.59     49.65 o 
  -6   4  12       37.03       28.02      6.08 o 
  -5   4  12       88.59       86.69     20.03 o 
  -4   4  12        5.59        7.59      3.66 o 
  -3   4  12       25.13       13.98      4.04 o 
  -2   4  12      505.24      432.58     48.84 o 
  -1   4  12       14.14        9.22      3.38 o 
   0   4  12      732.46      686.97     60.01 o 
   1   4  12       11.98        7.62      4.46 o 
   2   4  12     1099.39     1207.18    151.69 o 
   3   4  12       16.28       31.86     14.35 o 
   4   4  12       59.34       64.00     12.43 o 
   5   4  12        3.12       -6.11      9.60 o 
   6   4  12      454.69      568.45     99.79 o 
   7   4  12       33.11       36.81     15.22 o 
   8   4  12      268.99      368.12     49.10 o 
   9   4  12       15.57       22.16      7.06 o 
  10   4  12      117.85      127.13     29.85 o 
  11   4  12        3.55        9.33      7.98 o 
 -11   5  12        6.34        8.02      6.42 o 
 -10   5  12      236.86      222.14     28.11 o 
  -9   5  12        1.48        3.33      5.14 o 
  -8   5  12      520.34      542.21     36.36 o 
  -7   5  12       42.25       46.99      9.57 o 
  -6   5  12      276.76      283.05     35.06 o 
  -5   5  12       33.29       30.99      4.98 o 
  -4   5  12        6.41        7.86      4.67 o 
  -3   5  12        0.29       13.38      4.64 o 
  -2   5  12       84.22       84.86      8.72 o 
  -1   5  12       82.14       82.51      9.77 o 
   0   5  12      263.60      282.84     35.58 o 
   1   5  12        7.06        5.44      6.92 o 
   2   5  12      154.58      184.40     35.07 o 
   3   5  12      200.31      256.01     49.35 o 
   4   5  12        0.38       12.10      6.88 o 
   5   5  12      183.59      240.37     43.16 o 
   6   5  12       32.17       20.05     11.68 o 
   7   5  12      265.47      334.68     49.99 o 
   8   5  12       56.26       63.95     18.97 o 
   9   5  12      110.38      136.14     20.58 o 
  10   5  12        0.44       12.42      4.54 o 
  11   5  12       22.88       12.67      8.17 o 
 -10   6  12        6.32        2.27      6.12 o 
  -9   6  12       12.78       27.20      8.65 o 
  -8   6  12      158.92      133.02     29.28 o 
  -7   6  12      102.92       99.56     24.03 o 
  -6   6  12        1.62        4.48      3.97 o 
  -5   6  12       14.48        9.11      8.16 o 
  -4   6  12      106.25      101.12     15.36 o 
  -3   6  12        3.37        7.10      4.58 o 
  -2   6  12      596.76      684.07     61.62 o 
  -1   6  12      119.03      140.61     25.26 o 
   0   6  12      332.93      323.78     40.24 o 
   1   6  12       97.28      108.49     31.78 o 
   2   6  12      148.34      168.51     30.68 o 
   3   6  12       13.41       16.56      9.45 o 
   4   6  12        8.04        2.99      7.58 o 
   5   6  12       16.32       21.40     11.94 o 
   6   6  12      164.81      151.21     42.98 o 
   7   6  12        8.59        8.12     11.51 o 
   8   6  12      110.81      114.04     29.02 o 
   9   6  12       20.37       41.16     13.27 o 
  10   6  12        8.93       24.78      8.47 o 
 -10   7  12      168.71      115.04     26.04 o 
  -9   7  12       80.25       85.70     14.82 o 
  -8   7  12       21.83       38.11     24.33 o 
  -7   7  12        8.87        9.57      4.55 o 
  -6   7  12        0.82       16.06      5.25 o 
  -5   7  12        0.68        8.84      6.49 o 
  -4   7  12        8.37        7.60      5.22 o 
  -3   7  12      100.56      124.43     26.91 o 
  -2   7  12      117.35      124.88     25.87 o 
  -1   7  12      218.38      233.71     41.86 o 
   0   7  12       31.78       23.30      6.63 o 
   1   7  12      171.31      168.33     42.82 o 
   2   7  12      107.90      106.46     21.25 o 
   3   7  12       61.98       53.66     10.49 o 
   4   7  12       45.23       44.71     13.92 o 
   5   7  12      304.58      349.62     52.27 o 
   6   7  12      103.74      112.73     32.20 o 
   7   7  12       72.81       73.84     24.81 o 
   8   7  12       22.36       19.17     12.30 o 
   9   7  12       70.79       85.10     18.57 o 
  10   7  12        5.40       13.22     10.30 o 
  -9   8  12        5.95       10.27      4.88 o 
  -8   8  12      180.61      187.52     23.07 o 
  -7   8  12       11.57       15.34      8.19 o 
  -6   8  12       11.24       11.12      4.68 o 
  -5   8  12       28.40       30.90     10.75 o 
  -4   8  12      132.21      118.12     32.50 o 
  -3   8  12       44.84       58.51     14.38 o 
  -2   8  12      355.64      386.33     52.98 o 
  -1   8  12        1.29       15.44      6.77 o 
   0   8  12      253.95      253.20     41.58 o 
   1   8  12        4.85        1.64      5.06 o 
   2   8  12       26.90       26.37      9.28 o 
   3   8  12       13.69       14.73      7.31 o 
   4   8  12       45.80       32.86      8.60 o 
   5   8  12       39.50       39.07      7.69 o 
   6   8  12      146.46      123.43     21.12 o 
   7   8  12       19.66       20.14      8.44 o 
   8   8  12      128.90      152.97     23.48 o 
   9   8  12       20.57       17.28      5.96 o 
  -8   9  12       73.64       78.01     14.13 o 
  -7   9  12        3.53        2.87      9.53 o 
  -6   9  12       68.98       98.47     24.61 o 
  -5   9  12        5.05       18.43      8.95 o 
  -4   9  12       22.78       15.43      9.25 o 
  -3   9  12       69.16       58.92     18.21 o 
  -2   9  12      117.70      158.93     21.16 o 
  -1   9  12      237.08      230.48     35.38 o 
   0   9  12       14.80       17.62      8.99 o 
   1   9  12       73.61       77.44     11.36 o 
   2   9  12       50.45       35.84     19.82 o 
   3   9  12        0.55        5.09      7.31 o 
   4   9  12        0.34       -0.66      5.23 o 
   5   9  12        6.49        9.22      8.64 o 
   6   9  12       43.91       34.39      9.72 o 
   7   9  12        4.53        8.73      8.71 o 
   8   9  12       48.93       54.12     21.36 o 
  -7  10  12       16.05       14.38      6.94 o 
  -6  10  12       27.12       32.10     12.53 o 
  -5  10  12       12.28       17.13      9.83 o 
  -4  10  12        4.83       24.53     11.89 o 
  -3  10  12        2.26        3.80      8.09 o 
  -2  10  12        3.21       12.23      8.21 o 
  -1  10  12       31.20       34.94     11.84 o 
   0  10  12      112.50      115.85     28.52 o 
   1  10  12       15.05       17.13      9.02 o 
   2  10  12       73.63      109.38     17.26 o 
   3  10  12        9.21        3.75      7.80 o 
   4  10  12       28.86       18.12      5.11 o 
   5  10  12       11.47       13.92      5.49 o 
   6  10  12       76.76       71.80     15.22 o 
   7  10  12       18.40       11.71     13.73 o 
  -6  11  12       72.86       83.67     26.55 o 
  -5  11  12        4.30       10.72      6.60 o 
  -4  11  12        7.45        9.49     10.68 o 
  -3  11  12        1.93       18.13     25.23 o 
  -2  11  12       78.43       94.02     31.70 o 
  -1  11  12       69.90       56.58     18.34 o 
   0  11  12       27.19       31.35      9.97 o 
   1  11  12      124.61      130.94     29.68 o 
   2  11  12        4.29        8.93      9.74 o 
   3  11  12       67.03       69.33     19.20 o 
   4  11  12        0.02        6.25     10.54 o 
   5  11  12        4.95       16.97      8.08 o 
   6  11  12       15.71       14.67      8.96 o 
  -4  12  12       16.99       24.37      8.91 o 
  -3  12  12       18.76       19.96     12.54 o 
  -2  12  12       11.09        8.09      9.05 o 
  -1  12  12       46.57       77.85     18.91 o 
   0  12  12       13.76       13.26      7.60 o 
   1  12  12       64.92       80.11     16.38 o 
   2  12  12       23.31       30.68     12.13 o 
   3  12  12       10.53       10.74      7.59 o 
   4  12  12       70.40       84.16     25.31 o 
 -11   0  13       93.45      101.88     52.26 o 
  -9   0  13        1.56       19.03     14.52 o 
  -7   0  13      258.57      265.84     69.14 o 
  -5   0  13      410.82      450.11     61.77 o 
  -3   0  13      250.80      261.38     57.61 o 
  -1   0  13       21.39       17.86      6.61 o 
   1   0  13        0.20        3.61     14.00 o 
   3   0  13      128.01      140.60     35.62 o 
   5   0  13       48.55       43.68     11.23 o 
   7   0  13       80.19      119.31     59.36 o 
   9   0  13      202.84      240.87     53.49 o 
  11   0  13       42.68       18.26     22.78 o 
 -11   1  13        1.22       12.49     10.16 o 
 -10   1  13        1.20        6.85      7.35 o 
  -9   1  13        1.24        5.77      7.32 o 
  -8   1  13        0.13        4.35      9.84 o 
  -7   1  13      149.87      133.30     27.70 o 
  -6   1  13       53.70       53.28     10.77 o 
  -5   1  13      363.22      341.74     48.43 o 
  -4   1  13       51.38       48.34      9.57 o 
  -3   1  13      280.56      335.59     40.60 o 
  -2   1  13        2.79        4.40      3.21 o 
  -1   1  13        1.73        2.12      3.56 o 
   0   1  13      143.47      147.49     35.29 o 
   1   1  13       64.81       63.36     12.09 o 
   2   1  13       14.13       27.64     18.78 o 
   3   1  13      156.72      193.66     33.86 o 
   4   1  13       40.68       60.47     18.86 o 
   5   1  13       31.55       55.62     16.20 o 
   6   1  13       59.32       69.78     25.05 o 
   7   1  13        3.30       12.41     12.68 o 
   8   1  13       23.39       14.80      9.38 o 
   9   1  13       79.59       63.55     24.81 o 
  10   1  13        1.43        8.42     10.17 o 
  11   1  13       69.69       74.77     26.21 o 
 -11   2  13      276.44      264.50     98.91 o 
 -10   2  13        0.46        0.82      5.90 o 
  -9   2  13        0.13        1.62     10.65 o 
  -8   2  13       33.52       33.02      9.78 o 
  -7   2  13      315.01      308.47     35.75 o 
  -6   2  13       24.25       14.69      5.03 o 
  -5   2  13      497.59      558.35     47.24 o 
  -4   2  13        0.75        8.51      4.03 o 
  -3   2  13      148.25      168.61     22.95 o 
  -2   2  13        1.48        4.42      5.12 o 
  -1   2  13       40.41       38.00      8.86 o 
   0   2  13       22.85       29.89      5.60 o 
   1   2  13        4.25       12.16      6.00 o 
   2   2  13        6.12       16.46      8.18 o 
   3   2  13       14.12       68.29     16.73 o 
   4   2  13        7.39        5.11      7.27 o 
   5   2  13       14.56       30.11      6.76 o 
   6   2  13        0.76        4.65     10.51 o 
   7   2  13       44.97       41.42     15.70 o 
   8   2  13       12.72        7.44      9.66 o 
   9   2  13      140.63      176.88     31.46 o 
  10   2  13        6.67       13.26     21.26 o 
  11   2  13       60.59       49.13     13.12 o 
 -10   3  13       22.31       21.59      7.71 o 
  -9   3  13       49.67       26.67     13.69 o 
  -8   3  13        3.75        0.87      4.71 o 
  -7   3  13       43.33       32.41      8.08 o 
  -6   3  13        3.44        8.17      4.93 o 
  -5   3  13      344.89      329.92     36.52 o 
  -4   3  13       21.14       15.69      7.08 o 
  -3   3  13      785.18      836.98     83.94 o 
  -2   3  13        0.39        2.75      3.93 o 
  -1   3  13        3.99        8.91      6.34 o 
   0   3  13       82.02       67.41     10.87 o 
   2   3  13        2.67       -1.48      5.00 o 
   3   3  13     1188.16     1596.09    118.77 o 
   4   3  13        0.03        8.00     10.34 o 
   5   3  13      217.24      284.56     54.04 o 
   6   3  13        2.82        2.17     10.05 o 
   7   3  13        4.25        7.33     10.02 o 
   8   3  13       14.93       11.70     10.94 o 
   9   3  13      127.65      132.24     35.08 o 
  10   3  13        0.41       16.00     10.46 o 
 -10   4  13        5.71       18.82      8.35 o 
  -9   4  13       27.55       21.03      8.06 o 
  -8   4  13       19.14       18.01     10.82 o 
  -7   4  13       21.08       13.84      5.57 o 
  -6   4  13       26.95       17.41      7.89 o 
  -5   4  13      344.89      355.11     36.26 o 
  -4   4  13      257.92      256.70     27.49 o 
  -3   4  13      105.15       94.45     14.36 o 
  -2   4  13      428.74      469.31     48.64 o 
  -1   4  13      379.91      480.96     84.20 o 
   0   4  13        3.33       14.33     12.17 o 
   1   4  13        4.95       10.42      4.44 o 
   2   4  13      105.22       99.41     27.68 o 
   3   4  13        0.00       12.66     11.58 o 
   4   4  13       70.83       94.55     23.52 o 
   5   4  13       18.40       24.34     12.50 o 
   6   4  13        5.93       -4.12      9.92 o 
   7   4  13        0.65       -2.21      7.81 o 
   8   4  13        7.44       21.29     17.68 o 
   9   4  13      102.25      120.81     31.36 o 
  10   4  13       16.54       24.70     12.70 o 
 -10   5  13        0.39       13.41      4.64 o 
  -9   5  13       26.50       22.51      7.93 o 
  -8   5  13       77.72       56.30     15.37 o 
  -7   5  13        5.41        3.95      4.06 o 
  -6   5  13      218.76      234.36     26.15 o 
  -5   5  13      150.11      128.25     29.79 o 
  -4   5  13      204.72      207.73     26.29 o 
  -3   5  13      196.35      222.97     31.70 o 
  -2   5  13        7.22       10.61      3.67 o 
  -1   5  13      125.77       87.60     16.65 o 
   0   5  13       69.05       95.29     18.87 o 
   1   5  13      941.96      990.15    144.40 o 
   2   5  13        4.84        8.08      7.36 o 
   3   5  13      936.74     1231.33    157.27 o 
   4   5  13        6.04        8.15      5.41 o 
   5   5  13       54.82       65.58     12.52 o 
   6   5  13       21.47       24.68     10.66 o 
   7   5  13       27.00       53.06     21.47 o 
   8   5  13        1.22        8.10     19.07 o 
   9   5  13      109.77      128.70     32.18 o 
  10   5  13       13.15       21.72      6.69 o 
  -9   6  13        5.87        9.68      6.37 o 
  -8   6  13        0.51        0.96      5.92 o 
  -7   6  13        5.81       12.66      5.44 o 
  -6   6  13        9.82        3.54      5.21 o 
  -5   6  13      122.71      143.03     17.10 o 
  -4   6  13      172.38      179.16     26.00 o 
  -3   6  13       32.48       31.54      9.14 o 
  -2   6  13       64.90       88.07     25.31 o 
  -1   6  13       22.09       23.14     10.64 o 
   0   6  13        1.00        7.73      7.43 o 
   1   6  13       75.50       58.72     15.00 o 
   2   6  13       53.54       51.03     17.36 o 
   3   6  13       25.70       29.29     15.27 o 
   4   6  13        4.42        3.14     10.82 o 
   5   6  13        0.01       -5.16      6.67 o 
   6   6  13       15.27        5.34      6.66 o 
   7   6  13       18.87       23.07     12.08 o 
   8   6  13        4.01        0.63      7.81 o 
   9   6  13       76.77       93.22     15.29 o 
  -9   7  13        7.63       14.58      5.92 o 
  -8   7  13        1.63       17.46     10.33 o 
  -7   7  13        9.87       12.37      4.57 o 
  -6   7  13        0.37        3.13      4.12 o 
  -5   7  13       26.26       15.86      8.00 o 
  -4   7  13       17.77       15.91      7.15 o 
  -3   7  13        0.75       -0.48      6.85 o 
  -2   7  13        7.66        9.52      6.26 o 
  -1   7  13       54.36       57.91      9.75 o 
   0   7  13        6.63        7.28      7.76 o 
   1   7  13      266.67      259.12     36.62 o 
   2   7  13      127.20      107.54     19.91 o 
   3   7  13      244.58      218.30     30.00 o 
   4   7  13       10.81       17.46      7.95 o 
   5   7  13       32.50       15.46      7.94 o 
   6   7  13        4.51       16.59     17.39 o 
   7   7  13        9.93       11.01      5.73 o 
   8   7  13        5.86       -0.14      4.78 o 
   9   7  13       11.92       -1.61      7.31 o 
  -8   8  13        5.07        7.08      8.41 o 
  -7   8  13        7.03       18.02     11.14 o 
  -6   8  13       11.08       11.09      7.47 o 
  -5   8  13       70.13      110.82     24.89 o 
  -4   8  13        2.97        3.60      7.57 o 
  -3   8  13       13.75        6.09      7.14 o 
  -2   8  13        6.97        3.53      6.44 o 
  -1   8  13        0.95       13.21      6.31 o 
   0   8  13       68.54       78.86     22.32 o 
   1   8  13        0.10       -6.91      6.91 o 
   2   8  13       20.69       19.18      7.70 o 
   3   8  13       10.95       24.04      8.41 o 
   4   8  13       53.45       56.18     16.72 o 
   5   8  13        3.66       11.30      6.96 o 
   6   8  13        6.57        5.92      6.36 o 
   7   8  13       19.57       22.59      8.18 o 
   8   8  13        5.39        2.51      6.27 o 
  -7   9  13        1.30        4.91      6.75 o 
  -6   9  13        0.54        7.76      5.44 o 
  -5   9  13       65.66       89.07     17.90 o 
  -4   9  13       18.49        2.54      8.21 o 
  -3   9  13      114.36      134.83     26.78 o 
  -2   9  13       58.51       41.09     13.26 o 
  -1   9  13        0.07       16.30      4.43 o 
   0   9  13       33.34       40.80     11.72 o 
   1   9  13      177.07      166.82     30.65 o 
   2   9  13       31.11       29.63      8.38 o 
   3   9  13      141.94      170.83     26.23 o 
   4   9  13        1.25        1.62      6.07 o 
   5   9  13        9.52       18.06      4.77 o 
   6   9  13        0.06       -2.99      6.99 o 
   7   9  13       11.30       23.30      6.23 o 
  -5  10  13      143.87      166.97     45.80 o 
  -4  10  13       36.64       27.17     10.28 o 
  -3  10  13       28.75       31.33     13.93 o 
  -2  10  13        1.44        1.90     10.02 o 
  -1  10  13        7.96        9.08      7.43 o 
   0  10  13       35.09       31.43     11.54 o 
   1  10  13       13.49       18.37      9.27 o 
   2  10  13       74.34       73.83     19.97 o 
   3  10  13       15.25       12.08      5.92 o 
   4  10  13       87.44       81.75     17.00 o 
   5  10  13        0.18        5.64     12.32 o 
  -3  11  13       77.70      104.97     36.91 o 
  -2  11  13        4.46       14.42     15.58 o 
  -1  11  13        0.07       17.56     25.75 o 
   0  11  13       12.47        4.74      6.49 o 
   1  11  13       26.24       26.36     12.05 o 
   2  11  13        0.02        2.00     13.06 o 
   3  11  13       37.45       26.77      7.77 o 
 -10   0  14        2.78       -2.52     12.32 o 
  -8   0  14       11.10        2.32     11.74 o 
  -6   0  14       56.74       60.92     22.89 o 
  -4   0  14      237.21      229.59     44.31 o 
  -2   0  14      415.06      374.98     60.39 o 
   0   0  14      478.80      552.09    140.34 o 
   2   0  14       33.48       75.82     29.94 o 
   4   0  14      541.57      683.18    145.63 o 
   6   0  14      237.74      332.04     75.24 o 
   8   0  14       51.82       73.69     43.23 o 
  10   0  14        5.97        8.00     13.61 o 
 -10   1  14       31.35       20.21      8.16 o 
  -9   1  14       60.53       44.54     16.39 o 
  -8   1  14       33.52       33.88     13.80 o 
  -7   1  14       10.93       11.75      7.45 o 
  -6   1  14       41.07       37.29      5.74 o 
  -5   1  14        6.13        1.94      2.91 o 
  -4   1  14       28.76       21.57      8.70 o 
  -3   1  14        1.60        1.86      3.59 o 
  -2   1  14      205.90      241.11     36.06 o 
  -1   1  14        9.14        6.40      3.30 o 
   0   1  14      136.07      180.36     29.73 o 
   1   1  14       21.42       20.08      9.74 o 
   2   1  14      130.93      182.75     58.24 o 
   3   1  14        4.27       15.32     11.35 o 
   4   1  14        2.41       22.18     16.84 o 
   5   1  14        2.29       10.93     12.14 o 
   6   1  14       79.26       71.59     27.09 o 
   7   1  14        0.34       14.61      7.18 o 
   8   1  14        4.31       11.44      7.04 o 
   9   1  14       14.05       23.40     11.26 o 
  10   1  14       25.61       33.59     14.32 o 
 -10   2  14        4.90       20.86     17.91 o 
  -9   2  14       24.65       21.70     12.01 o 
  -8   2  14       10.03        8.43      8.19 o 
  -7   2  14       45.32       30.67      7.18 o 
  -6   2  14        0.30        4.76      4.78 o 
  -5   2  14       26.16       26.00      5.51 o 
  -4   2  14      205.94      175.55     25.81 o 
  -3   2  14       52.08       46.95     10.44 o 
  -2   2  14      405.33      362.17     34.36 o 
  -1   2  14        0.51        0.27      4.21 o 
   0   2  14      323.73      327.86     49.36 o 
   1   2  14        0.67        8.82      6.75 o 
   2   2  14       42.86       47.16     18.45 o 
   3   2  14        1.27       -2.55      9.98 o 
   4   2  14      502.26      703.67    113.82 o 
   5   2  14       22.98       39.13     17.92 o 
   6   2  14      274.90      394.37     84.40 o 
   7   2  14        9.78       14.91      8.52 o 
   8   2  14      127.15      154.72     42.41 o 
   9   2  14        7.29        7.30     12.13 o 
  10   2  14        2.88        7.09      8.15 o 
  -9   3  14        4.19       12.24      9.16 o 
  -8   3  14      175.81      175.65     32.09 o 
  -7   3  14       59.81       32.08      7.11 o 
  -6   3  14       11.83       12.23      5.29 o 
  -5   3  14       67.26       64.51     13.81 o 
  -4   3  14       84.24       97.33     12.42 o 
  -3   3  14       38.02       20.28      7.13 o 
  -2   3  14      153.01      201.26     29.11 o 
  -1   3  14       33.03       13.71      5.65 o 
   0   3  14       44.06       42.11     10.52 o 
   1   3  14       37.49       24.82      7.77 o 
   2   3  14       11.64        9.34      5.93 o 
   3   3  14       13.94       24.49     13.00 o 
   4   3  14        0.41       16.02     11.47 o 
   5   3  14        1.45       -5.15     10.15 o 
   6   3  14       44.50       76.30     25.93 o 
   7   3  14        5.34       14.02      5.53 o 
   8   3  14        4.11       -2.32      9.92 o 
   9   3  14        1.18       17.05     12.18 o 
  -9   4  14       52.98       41.64     10.88 o 
  -8   4  14       28.95       33.74      9.03 o 
  -7   4  14        0.46        6.74      4.94 o 
  -6   4  14        0.01        2.75      5.05 o 
  -5   4  14        0.16        4.39      4.77 o 
  -4   4  14      152.17      118.94     21.20 o 
  -3   4  14        0.09        3.99      4.39 o 
  -2   4  14      123.84      126.90     29.95 o 
  -1   4  14        3.19        7.07      4.76 o 
   0   4  14      244.86      264.67     49.20 o 
   1   4  14       10.18        4.45      7.41 o 
   2   4  14        0.50       -1.20      5.64 o 
   3   4  14        1.37       12.19     12.14 o 
   4   4  14      357.43      476.35     55.36 o 
   5   4  14        6.52        9.58     14.58 o 
   6   4  14      210.69      312.95     85.52 o 
   7   4  14        4.39        4.40      9.81 o 
   8   4  14       66.01       94.47     32.58 o 
   9   4  14        3.99       30.09     12.55 o 
  -8   5  14       94.95       86.88     11.36 o 
  -7   5  14       27.99       18.30      6.36 o 
  -6   5  14       17.19       13.39      5.58 o 
  -5   5  14        8.23        4.10      4.62 o 
  -4   5  14       51.63       41.76      8.58 o 
  -3   5  14       47.34       39.56      7.30 o 
  -2   5  14      140.86      148.61     31.53 o 
  -1   5  14      101.35      109.06     30.51 o 
   0   5  14       40.17       28.59     10.63 o 
   1   5  14        8.97       12.36      7.81 o 
   2   5  14       34.14       21.95      8.83 o 
   3   5  14       39.09       31.85     18.97 o 
   4   5  14        3.47        0.41     16.91 o 
   5   5  14       55.06      100.49     33.91 o 
   6   5  14       49.01       48.99     10.78 o 
   7   5  14       42.17       54.28     21.64 o 
   8   5  14        0.11       15.18      9.55 o 
  -8   6  14        5.97        3.85      4.54 o 
  -7   6  14        0.11        0.38      4.85 o 
  -6   6  14        1.56        6.45      3.63 o 
  -5   6  14       14.22       18.83      6.25 o 
  -4   6  14       27.91       18.80      8.30 o 
  -3   6  14       51.80       45.76     13.28 o 
  -2   6  14       34.38       34.37      8.93 o 
  -1   6  14       35.28       36.16      9.77 o 
   0   6  14       10.01       20.43      7.64 o 
   1   6  14        0.86        5.27      4.68 o 
   2   6  14        2.09        5.93      5.86 o 
   3   6  14        5.07        7.64     12.86 o 
   4   6  14       65.86       55.32     20.31 o 
   5   6  14       53.63       75.16     28.65 o 
   6   6  14      119.93      170.37     51.20 o 
   7   6  14       23.72       30.97     11.86 o 
   8   6  14       28.37      102.59    119.27 o 
  -7   7  14        4.04        6.35      7.08 o 
  -6   7  14        6.80       10.70      5.50 o 
  -5   7  14       10.09        0.47      3.66 o 
  -4   7  14        2.76        6.68      6.95 o 
  -3   7  14       40.44       42.58      7.68 o 
  -2   7  14       67.93       51.52     14.93 o 
  -1   7  14       83.27       83.28     22.95 o 
   0   7  14       46.52       60.41     15.14 o 
   1   7  14       94.24       86.16     23.31 o 
   2   7  14      133.46      131.85     32.73 o 
   3   7  14       16.85       18.30      7.49 o 
   4   7  14        0.74       17.55      9.39 o 
   5   7  14       49.71       29.83     10.73 o 
   6   7  14       15.33        7.36      6.84 o 
   7   7  14       63.12      111.49     38.77 o 
  -6   8  14        1.64       -4.12      7.17 o 
  -5   8  14        0.38       12.16      8.44 o 
  -4   8  14       45.86       33.29     10.66 o 
  -3   8  14       24.38        9.77     10.84 o 
  -2   8  14       75.80       81.27     23.33 o 
  -1   8  14       33.23       34.88      7.91 o 
   0   8  14       13.85       12.61      7.44 o 
   1   8  14       28.05       19.82      7.59 o 
   2   8  14       55.82       50.49     14.78 o 
   3   8  14        0.15       -6.78      7.38 o 
   4   8  14       80.63       62.19     18.99 o 
   5   8  14        3.13        6.52     14.42 o 
   6   8  14      135.36      200.56     55.51 o 
  -5   9  14        6.01       25.16     11.07 o 
  -4   9  14       77.75       76.38     15.27 o 
  -3   9  14        0.33        3.55     22.74 o 
  -2   9  14       65.35       72.44     21.37 o 
  -1   9  14        0.49       12.91      6.42 o 
   0   9  14        8.44       13.54      7.05 o 
   1   9  14       20.12       30.62     16.24 o 
   2   9  14        1.70       -0.54      8.59 o 
   3   9  14       14.04       11.36      8.61 o 
   4   9  14        5.81       16.70      6.30 o 
   5   9  14        8.60        8.85      8.17 o 
  -3  10  14       10.64       17.68      7.92 o 
  -2  10  14       60.86      100.35     36.44 o 
  -1  10  14       32.92       47.84     17.17 o 
   0  10  14       52.48       75.31     22.84 o 
   1  10  14        8.21       19.67     10.40 o 
   2  10  14        1.53       10.16     15.23 o 
   3  10  14        3.00        5.14      9.18 o 
  -7   0  15       93.63       77.82     26.33 o 
  -5   0  15      263.63      283.11    121.47 o 
  -3   0  15       56.25       52.33     16.55 o 
  -1   0  15        3.58        0.14      7.16 o 
   1   0  15       55.87       74.33     21.03 o 
   3   0  15      154.93      213.83     55.88 o 
   5   0  15       51.33       26.91     18.20 o 
   7   0  15        7.75       15.03     10.71 o 
  -8   1  15        8.89       -3.53      7.41 o 
  -7   1  15       31.80       20.69      9.90 o 
  -6   1  15        1.90       -0.87      3.89 o 
  -5   1  15       61.63       57.60     11.07 o 
  -4   1  15       43.15       41.68      8.63 o 
  -3   1  15        0.92        4.66      3.09 o 
  -2   1  15        0.01        4.60      2.87 o 
  -1   1  15       53.91       45.20      9.99 o 
   0   1  15       29.27       27.90      7.18 o 
   1   1  15       95.92      131.99     34.46 o 
   2   1  15        1.40        8.67     10.69 o 
   3   1  15       99.94      166.64     21.99 o 
   4   1  15        3.62        4.68     26.23 o 
   5   1  15       27.46       43.91     13.46 o 
   6   1  15        5.20       21.04     11.64 o 
   7   1  15       24.69       14.49     13.26 o 
   8   1  15       10.08       16.15      9.15 o 
  -8   2  15       10.77        4.81      7.23 o 
  -7   2  15      107.99      115.48     18.82 o 
  -6   2  15       31.17       23.93      7.24 o 
  -5   2  15      111.60      128.26     17.65 o 
  -4   2  15        0.63        7.97      3.09 o 
  -3   2  15       38.90       39.32      6.63 o 
  -2   2  15       20.36       12.29      3.21 o 
  -1   2  15       14.94       12.95      3.86 o 
   0   2  15       18.42        7.63      4.46 o 
   1   2  15       49.86       37.47      6.28 o 
   2   2  15       52.87       78.69     22.19 o 
   3   2  15        0.06      -10.57     10.57 o 
   4   2  15       54.13       70.62     22.36 o 
   5   2  15        0.39       15.10      8.13 o 
   6   2  15       14.45       35.75     15.93 o 
   7   2  15       29.59       28.65     12.58 o 
   8   2  15        1.51        0.67      9.24 o 
  -8   3  15        0.04        9.69      6.92 o 
  -7   3  15       89.74       83.23     14.68 o 
  -6   3  15        6.42        6.57      5.04 o 
  -5   3  15      144.46      142.53     18.65 o 
  -4   3  15       26.77       19.24      7.04 o 
  -3   3  15        0.30       -1.11      3.74 o 
  -2   3  15        0.02        3.05      3.42 o 
  -1   3  15      419.71      384.00     70.21 o 
   0   3  15        0.76        4.15      3.20 o 
   1   3  15      440.10      523.63     92.71 o 
   2   3  15       10.93       15.38      8.34 o 
   3   3  15      196.10      255.92     64.47 o 
   4   3  15        0.00        3.05     23.26 o 
   5   3  15        7.92       13.24     11.42 o 
   6   3  15        1.09       10.98      6.92 o 
   7   3  15       95.12      108.68     27.94 o 
   8   3  15        1.38       13.74      5.68 o 
  -7   4  15       88.79       95.14     11.63 o 
  -6   4  15       45.41       29.57      8.00 o 
  -5   4  15       45.46       29.01      8.40 o 
  -4   4  15       51.29       40.12      7.38 o 
  -3   4  15        5.14        0.80      4.16 o 
  -2   4  15        0.01       -1.41      4.05 o 
  -1   4  15        6.91       -0.93      6.11 o 
   0   4  15       95.12      111.89     19.19 o 
   1   4  15        0.46       -0.35      7.42 o 
   2   4  15       55.49       51.63     27.84 o 
   3   4  15        0.95       -0.28      9.82 o 
   4   4  15       33.41       35.16     14.23 o 
   5   4  15        0.59       10.43     11.14 o 
   6   4  15        1.60       -3.82      9.74 o 
   7   4  15       53.57       91.78     16.39 o 
  -7   5  15       21.37       16.93      4.98 o 
  -6   5  15       23.64       10.41      5.60 o 
  -5   5  15       64.17       60.00     14.08 o 
  -4   5  15       23.41       17.25      6.97 o 
  -3   5  15       23.25        8.86      5.27 o 
  -2   5  15       33.66       29.71      7.43 o 
  -1   5  15       72.62       78.01     22.11 o 
   0   5  15        0.11        9.60      5.96 o 
   1   5  15      149.15      161.53     36.13 o 
   2   5  15        1.35        4.95      6.99 o 
   3   5  15       79.96       89.18     22.60 o 
   4   5  15        3.02        8.67     12.07 o 
   5   5  15        0.34        7.22     10.96 o 
   6   5  15        0.41       15.77      9.03 o 
   7   5  15       22.77       33.64     12.03 o 
  -6   6  15       27.19       29.38      8.95 o 
  -5   6  15      161.34      138.47     12.57 o 
  -4   6  15       11.50        0.83      5.82 o 
  -3   6  15       11.95        6.55      4.69 o 
  -2   6  15       21.70       19.25      5.72 o 
  -1   6  15        6.79        8.01      7.58 o 
   0   6  15       46.36       70.96     21.42 o 
   1   6  15       20.19       22.56     10.76 o 
   2   6  15       24.78       18.16      7.31 o 
   3   6  15       33.76       27.03      9.81 o 
   4   6  15        2.91       20.00     10.39 o 
   5   6  15       17.46       10.15      8.69 o 
   6   6  15       23.49       40.44     15.00 o 
  -5   7  15        9.03       13.80      8.53 o 
  -4   7  15       13.19       17.47      6.60 o 
  -3   7  15        3.47        9.29      7.17 o 
  -2   7  15       13.22       11.79      7.37 o 
  -1   7  15       13.88        7.46      5.66 o 
   0   7  15        1.44       -6.58      6.58 o 
   1   7  15      111.51      111.72     17.89 o 
   2   7  15        4.65        3.63      7.66 o 
   3   7  15        3.26        6.96     10.34 o 
   4   7  15        4.75       14.42      6.63 o 
   5   7  15       21.43       19.74      6.84 o 
  -4   8  15        6.86       14.89      6.62 o 
  -3   8  15        2.18        9.25      7.96 o 
  -2   8  15        4.56       14.75     14.68 o 
  -1   8  15       17.40       13.35      7.94 o 
   0   8  15        1.70        4.25      7.18 o 
   1   8  15        0.37        8.07     12.20 o 
   2   8  15        6.03       14.20      9.55 o 
   3   8  15        4.15        8.97      7.69 o 
   4   8  15       19.95       13.52      5.27 o 
  -1   9  15       47.72       77.17     43.17 o 
   0   9  15        5.91        8.75      5.84 o 
   1   9  15       58.40       56.91     34.20 o 
  -6   0  16        8.96        9.23      9.16 o 
  -4   0  16       17.93        3.09     14.78 o 
  -2   0  16      137.43      164.82     33.13 o 
   0   0  16       26.04       18.84      6.41 o 
   2   0  16       57.83      103.82     52.33 o 
   4   0  16      243.12      407.92    133.57 o 
   6   0  16       83.24      167.63     36.52 o 
  -6   1  16        1.22        2.05      6.47 o 
  -5   1  16        4.68        5.47      5.47 o 
  -4   1  16      103.11      124.26     26.27 o 
  -3   1  16       24.26       24.03      4.93 o 
  -2   1  16      188.50      193.10     22.74 o 
  -1   1  16        0.40        3.26      3.34 o 
   0   1  16       15.83       10.09      3.36 o 
   1   1  16        3.23        4.43      3.24 o 
   2   1  16        0.06       15.08     10.92 o 
   3   1  16        4.32       12.36     27.33 o 
   4   1  16        6.05       25.66     13.73 o 
   5   1  16        2.00       14.42      8.81 o 
   6   1  16        1.07       22.24     13.69 o 
  -6   2  16       12.82       11.26      6.06 o 
  -5   2  16        0.92        4.87      7.03 o 
  -4   2  16       10.18       15.18      4.93 o 
  -3   2  16        1.55        3.17      3.91 o 
  -2   2  16       95.57       99.02     18.84 o 
  -1   2  16       56.37       53.54      9.20 o 
   0   2  16        7.68       15.16      4.80 o 
   1   2  16        0.01        1.33      4.68 o 
   2   2  16      141.66      246.56     60.27 o 
   3   2  16        3.36       10.11     16.20 o 
   4   2  16      218.41      323.72     62.21 o 
   5   2  16        0.18        6.94     10.61 o 
   6   2  16       44.81       65.24     27.13 o 
  -6   3  16        1.53        2.10      5.32 o 
  -5   3  16        0.53        5.53      3.61 o 
  -4   3  16       44.26       50.94     10.92 o 
  -3   3  16       18.47       10.69      4.44 o 
  -2   3  16       94.31       84.21     17.46 o 
  -1   3  16       44.46       31.03      8.44 o 
   0   3  16        7.59       12.36      5.41 o 
   1   3  16       11.53        8.00      5.44 o 
   2   3  16        7.92       18.48     98.10 o 
   3   3  16        7.24       30.84     15.99 o 
   4   3  16        7.33        9.54     10.52 o 
   5   3  16       13.76       27.90     20.45 o 
   6   3  16        2.41       -1.35      8.52 o 
  -5   4  16        0.20        5.06      5.71 o 
  -4   4  16       69.03       68.33     12.46 o 
  -3   4  16        3.76        6.71      5.30 o 
  -2   4  16       11.00       16.43      6.15 o 
  -1   4  16        0.04        7.14      6.15 o 
   0   4  16       22.17       19.52      6.22 o 
   1   4  16        0.65       -1.14      6.61 o 
   2   4  16       95.23      119.78     25.09 o 
   3   4  16       22.55       14.03      8.20 o 
   4   4  16      136.93      163.04     21.54 o 
   5   4  16        7.20        1.90     10.45 o 
  -5   5  16       16.68        8.87     16.65 o 
  -4   5  16       40.11       30.79      7.72 o 
  -3   5  16       15.68        9.13      5.99 o 
  -2   5  16       17.16       22.79      7.41 o 
  -1   5  16       11.40       10.67      7.76 o 
   0   5  16        2.24        4.84      6.44 o 
   1   5  16        5.16       20.24      9.70 o 
   2   5  16        3.11        5.04      5.97 o 
   3   5  16        6.60       -0.90      5.84 o 
   4   5  16        2.65       18.01      7.09 o 
   5   5  16       14.75       42.33     18.58 o 
  -3   6  16       12.53        4.85      6.27 o 
  -2   6  16       52.93       57.00     11.70 o 
  -1   6  16        1.14        9.50      7.42 o 
   0   6  16       24.52       33.95     11.16 o 
   1   6  16        0.41       19.54      8.72 o 
   2   6  16        4.72       11.77      8.04 o 
   3   6  16       10.91       13.94      8.94 o 
  -1   7  16       12.84       19.15      7.91 o 
   0   7  16        4.49       -2.11      7.16 o 
   1   7  16        3.73        5.21      7.26 o 
  -3   0  17       18.71       42.47     11.10 o 
  -1   0  17       34.45       48.13     22.30 o 
   1   0  17       26.82       27.84      8.09 o 
   3   0  17       37.66       41.49     22.00 o 
  -4   1  17        0.53        2.06      4.88 o 
  -3   1  17       44.13       29.34      6.01 o 
  -2   1  17       30.33       26.38      6.54 o 
  -1   1  17       57.41       64.41     10.90 o 
   0   1  17       12.85        9.41      4.11 o 
   1   1  17       57.35       97.08     11.99 o 
   2   1  17        4.61       15.46      7.68 o 
   3   1  17       23.28       29.20      9.95 o 
   4   1  17        2.34       12.24      8.57 o 
  -3   2  17       10.33        9.54      4.08 o 
  -2   2  17        6.08        8.46      4.70 o 
  -1   2  17       13.15       18.42      5.90 o 
   0   2  17        2.23        7.59      5.15 o 
   1   2  17        7.24       21.49      8.86 o 
   2   2  17       36.71       37.47     10.68 o 
   3   2  17       32.84       17.84      9.89 o 
  -3   3  17       35.90       16.22      7.17 o 
  -2   3  17        0.01        3.02      4.19 o 
  -1   3  17       31.98       35.00      6.45 o 
   0   3  17        3.11       10.70      5.12 o 
   1   3  17       18.73       15.76      6.30 o 
   2   3  17        2.52        6.02      7.20 o 
   3   3  17        1.94       28.24      9.74 o 
  -1   4  17        3.00        5.72      4.99 o 
   0   4  17       14.86       17.44      7.76 o 
   1   4  17        1.98        4.99      6.49 o 
                                                 
